# Supplementary material for: Diaqua­bis­(2-oxo-2H-chromene-3-carboxyl­ato-κ2 O 2,O 3)manganese(II)
Source: Acta Crystallogr Sect E Struct Rep Online. 2011 May 7;67(Pt 6):m727. doi: 10.1107/S1600536811016667 (PMC3120554; doi:10.1107/S1600536811016667)
Supplement: Supplementary file 2 [file e-67-0m727-Isup2.hkl]

# 
# h,k,l, Fc-squared, Fo-squared, sigma(Fo-squared) and status flag 
# 
data_I
_shelx_title ' 1 in P1                     New: P-1' 
_shelx_refln_list_code          4 
_shelx_F_calc_maximum      107.16 
_exptl_crystal_F_000       238.97 
_reflns_d_resolution_high  0.7489 
 
loop_ 
 _symmetry_equiv_pos_as_xyz 
 'x, y, z' 
 '-x, -y, -z' 
 
_cell_length_a     6.7036 
_cell_length_b     6.9797 
_cell_length_c    10.4240 
_cell_angle_alpha  93.280 
_cell_angle_beta   90.670 
_cell_angle_gamma 113.470 
 
_shelx_F_squared_multiplier     1.000 
 
loop_ 
 _refln_index_h 
 _refln_index_k 
 _refln_index_l 
 _refln_F_squared_calc 
 _refln_F_squared_meas 
 _refln_F_squared_sigma 
 _refln_observed_status 
   1   0   0      318.23      327.26      3.96 o 
   2   0   0      334.97      334.08      4.49 o 
   3   0   0     1391.00     1428.49     16.48 o 
   4   0   0      453.71      450.57      6.72 o 
   5   0   0      172.64      173.91      3.91 o 
   6   0   0      187.01      184.31      4.31 o 
   7   0   0        0.30        0.26      0.32 o 
   8   0   0       20.27       21.78      1.14 o 
  -8   1   0       17.85       17.88      1.60 o 
  -7   1   0       79.29       86.05      1.93 o 
  -6   1   0      191.68      199.49      2.85 o 
  -5   1   0      264.81      257.15      4.74 o 
  -4   1   0       66.28       62.82      0.92 o 
  -3   1   0      450.41      476.04      4.11 o 
  -2   1   0      940.08      926.06     16.82 o 
  -1   1   0     1610.57     1594.02     12.66 o 
   0   1   0     1031.66      962.11     10.92 o 
   1   1   0      140.72      143.14      1.83 o 
   2   1   0       83.73       87.35      1.00 o 
   3   1   0       57.66       50.37      1.63 o 
   4   1   0      199.31      196.09      3.95 o 
   5   1   0       84.50       88.84      2.75 o 
   6   1   0        1.09        0.92      0.56 o 
   7   1   0       12.97       17.07      1.60 o 
  -8   2   0        3.80        4.90      0.99 o 
  -7   2   0      196.13      195.55      4.64 o 
  -6   2   0      171.53      172.00      3.95 o 
  -5   2   0       13.30       14.90      0.61 o 
  -4   2   0      206.56      214.03      1.97 o 
  -3   2   0      142.45      135.08      1.48 o 
  -2   2   0        7.22       19.63      2.75 o 
  -1   2   0    11483.10     9622.53    163.90 o 
   0   2   0     7459.37     6965.97     91.28 o 
   1   2   0        5.52        8.10      0.49 o 
   2   2   0      382.14      395.25      5.47 o 
   3   2   0      114.67      110.03      2.68 o 
   4   2   0       36.86       37.31      1.70 o 
   5   2   0       21.72       21.82      1.47 o 
   6   2   0        5.37        6.83      1.05 o 
   7   2   0       10.98       13.24      1.58 o 
  -8   3   0      224.34      237.74      5.54 o 
  -7   3   0      105.81      103.84      3.20 o 
  -6   3   0      164.52      162.44      3.77 o 
  -5   3   0       62.31       60.55      1.23 o 
  -4   3   0      463.78      468.53      4.52 o 
  -3   3   0      631.99      632.52      5.56 o 
  -2   3   0      518.96      499.87      6.25 o 
  -1   3   0      200.73      187.28      2.91 o 
   0   3   0       45.21       37.01      0.75 o 
   1   3   0      189.69      180.68      2.14 o 
   2   3   0      229.76      226.03      2.57 o 
   3   3   0      190.88      191.78      4.00 o 
   4   3   0       66.16       60.78      2.31 o 
   5   3   0       16.11       14.14      1.32 o 
   6   3   0       35.37       30.77      2.04 o 
  -8   4   0      192.76      199.24      4.96 o 
  -7   4   0      109.91      113.86      3.36 o 
  -6   4   0        0.35        0.38      0.43 o 
  -5   4   0      138.74      139.33      2.16 o 
  -4   4   0      433.00      416.54      4.32 o 
  -3   4   0       35.94       35.00      0.73 o 
  -2   4   0      889.66      959.51      8.13 o 
  -1   4   0     1137.53     1225.42     14.24 o 
   0   4   0      959.97      995.18     11.80 o 
   1   4   0      354.57      345.89      4.69 o 
   2   4   0      285.54      283.92      3.28 o 
   3   4   0        0.55        0.59      0.49 o 
   4   4   0      125.80      132.98      3.75 o 
   5   4   0      146.06      142.36      4.19 o 
  -8   5   0        3.95        3.55      0.86 o 
  -7   5   0       12.64       12.07      1.16 o 
  -6   5   0        0.23        0.50      0.28 o 
  -5   5   0       40.85       39.33      1.16 o 
  -4   5   0       13.70       16.05      1.54 o 
  -3   5   0        0.35       -0.09      0.23 o 
  -2   5   0        1.86        2.64      0.48 o 
  -1   5   0        6.01        6.66      0.69 o 
   0   5   0      102.61      103.76      2.50 o 
   1   5   0       74.66       76.22      1.58 o 
   2   5   0       28.27       32.58      1.65 o 
   3   5   0       10.73       13.40      1.25 o 
   4   5   0       18.66       21.01      1.63 o 
  -8   6   0        1.28        1.79      0.70 o 
  -7   6   0        6.86        7.01      0.96 o 
  -6   6   0       26.34       25.32      1.05 o 
  -5   6   0      121.30      119.09      2.27 o 
  -4   6   0        0.58       -0.09      0.26 o 
  -3   6   0       26.75       27.74      1.46 o 
  -2   6   0       15.02       16.44      1.13 o 
  -1   6   0      813.87      800.16     10.77 o 
   0   6   0        0.32        0.08      0.35 o 
   1   6   0      117.42      118.18      2.22 o 
   2   6   0        0.16        0.70      0.57 o 
   3   6   0       63.31       64.77      2.72 o 
  -8   7   0       36.43       34.22      2.06 o 
  -7   7   0       10.17       10.61      1.18 o 
  -6   7   0       56.61       57.84      2.46 o 
  -5   7   0       32.36       34.20      1.81 o 
  -4   7   0       41.36       47.45      2.10 o 
  -3   7   0       52.38       51.50      2.15 o 
  -2   7   0      110.30      106.43      3.13 o 
  -1   7   0      152.17      158.34      3.89 o 
   0   7   0       54.64       57.87      2.24 o 
   1   7   0       29.54       33.06      1.92 o 
   2   7   0       29.41       30.50      1.94 o 
  -7   8   0       19.66       22.05      1.16 o 
  -6   8   0       37.20       40.10      2.26 o 
  -5   8   0        0.07        0.17      0.44 o 
  -4   8   0        7.54        8.12      1.14 o 
  -3   8   0       29.40       33.52      1.94 o 
  -2   8   0      242.49      245.80      5.59 o 
  -1   8   0       73.84       68.32      2.69 o 
   0   8   0       83.01       81.00      3.12 o 
   1   8   0        0.39        0.47      0.60 o 
  -1  -8   1        1.19        2.54      0.84 o 
   0  -8   1       53.78       58.17      2.69 o 
   1  -8   1       21.01       21.15      1.55 o 
   2  -8   1        0.48        0.27      0.56 o 
   3  -8   1       24.27       24.45      1.68 o 
   4  -8   1      153.61      156.41      4.34 o 
   5  -8   1        0.13       -0.01      0.40 o 
   6  -8   1       36.69       37.33      2.11 o 
   7  -8   1       12.76        9.63      1.16 o 
  -2  -7   1       56.15       59.54      2.73 o 
  -1  -7   1       25.49       28.29      1.81 o 
   0  -7   1       43.65       46.87      1.98 o 
   1  -7   1        9.07        9.48      1.03 o 
   2  -7   1      189.49      177.53      4.27 o 
   3  -7   1       82.38       89.29      2.98 o 
   4  -7   1       86.67      100.42      3.21 o 
   5  -7   1       42.83       45.42      2.12 o 
   6  -7   1       32.97       30.95      2.09 o 
   8  -7   1       25.09       23.51      1.73 o 
  -3  -6   1       76.79       75.67      3.03 o 
  -2  -6   1        0.20       -0.14      0.38 o 
  -1  -6   1      121.68      122.80      2.27 o 
   0  -6   1       34.78       35.57      1.58 o 
   1  -6   1       12.91        8.77      1.05 o 
   2  -6   1      292.79      303.79      5.46 o 
   3  -6   1      333.34      336.02      5.88 o 
   4  -6   1       91.09       92.44      2.75 o 
   5  -6   1       74.15       79.60      2.70 o 
   6  -6   1       22.08       23.89      1.46 o 
   7  -6   1        0.54        1.20      0.57 o 
   8  -6   1       16.85       17.02      1.50 o 
  -5  -5   1       27.13       26.79      2.14 o 
  -4  -5   1      293.07      298.97      6.50 o 
  -3  -5   1       38.20       34.80      1.89 o 
  -2  -5   1       21.80       23.25      1.45 o 
  -1  -5   1       64.42       63.78      1.44 o 
   0  -5   1       69.32       67.40      2.00 o 
   1  -5   1      441.21      454.07      6.68 o 
   2  -5   1       38.84       44.57      1.63 o 
   3  -5   1       30.53       28.26      1.31 o 
   4  -5   1        8.81        8.28      0.56 o 
   5  -5   1       25.17       24.71      0.98 o 
   6  -5   1       14.17       14.15      1.58 o 
   7  -5   1        9.48       10.65      1.09 o 
   8  -5   1        1.75        1.90      0.72 o 
  -5  -4   1       66.07       65.35      2.87 o 
  -4  -4   1      484.05      476.86      8.28 o 
  -3  -4   1       13.92       12.32      1.11 o 
  -2  -4   1      406.66      412.46      4.33 o 
  -1  -4   1      359.78      360.74      4.72 o 
   0  -4   1       43.42       40.44      1.40 o 
   1  -4   1     1690.93     1745.70     19.60 o 
   2  -4   1      551.26      533.10      7.15 o 
   3  -4   1      391.55      427.20      4.33 o 
   4  -4   1      594.02      639.11      6.03 o 
   5  -4   1      241.60      249.29      5.63 o 
   6  -4   1       10.32        9.09      0.92 o 
   7  -4   1       51.55       53.90      2.27 o 
   8  -4   1       26.05       24.80      1.71 o 
  -6  -3   1       19.75       19.31      1.71 o 
  -5  -3   1      611.90      592.42      9.71 o 
  -4  -3   1        0.41        0.70      0.55 o 
  -3  -3   1       66.74       66.21      2.24 o 
  -2  -3   1      190.08      183.19      2.24 o 
  -1  -3   1      298.43      291.85      3.06 o 
   0  -3   1      593.33      636.01      7.79 o 
   1  -3   1       17.29       24.32      0.91 o 
   2  -3   1       32.57       34.16      1.44 o 
   3  -3   1       46.11       40.37      0.61 o 
   4  -3   1      203.26      202.83      6.56 o 
   5  -3   1       56.85       53.88      1.15 o 
   6  -3   1       50.78       49.24      1.96 o 
   7  -3   1       51.54       50.00      2.17 o 
   8  -3   1       26.09       27.48      1.77 o 
  -6  -2   1       18.07       19.17      1.60 o 
  -5  -2   1      347.85      331.92      6.31 o 
  -4  -2   1      139.88      137.96      3.49 o 
  -3  -2   1       27.53       25.44      1.32 o 
  -2  -2   1      185.80      181.31      2.02 o 
  -1  -2   1       36.87       52.65      0.88 o 
   0  -2   1      272.57      288.94      3.79 o 
   1  -2   1      311.12      328.63      4.25 o 
   2  -2   1     1500.60     1615.26     13.73 o 
   3  -2   1     1222.82     1304.59     11.69 o 
   4  -2   1      245.93      221.19      1.95 o 
   5  -2   1        2.95        3.11      0.91 o 
   6  -2   1       27.14       29.09      0.96 o 
   7  -2   1      118.60      119.53      3.47 o 
   8  -2   1       42.07       50.17      2.40 o 
  -7  -1   1      105.06      113.87      3.85 o 
  -6  -1   1      262.10      254.67      5.57 o 
  -5  -1   1      116.80      114.89      3.24 o 
  -4  -1   1      240.39      230.70      4.45 o 
  -3  -1   1      249.62      259.28      2.54 o 
  -2  -1   1      330.88      331.51      3.03 o 
  -1  -1   1      270.04      275.70      2.48 o 
   0  -1   1       41.08       45.20      0.84 o 
   1  -1   1     1358.26     1350.19     15.32 o 
   2  -1   1      944.06      934.74      5.83 o 
   3  -1   1     1329.87     1411.29     10.38 o 
   4  -1   1      266.52      266.80      2.89 o 
   5  -1   1      218.51      233.34      2.88 o 
   6  -1   1      230.77      234.71      3.14 o 
   7  -1   1       83.19       89.48      1.95 o 
   8  -1   1       78.21       81.80      3.10 o 
  -8   0   1       64.49       64.86      3.61 o 
  -7   0   1        3.78        5.09      0.99 o 
  -6   0   1      307.73      311.42      6.11 o 
  -5   0   1       57.26       57.70      2.20 o 
  -4   0   1      248.34      244.76      4.45 o 
  -3   0   1     1463.57     1468.33     18.90 o 
  -2   0   1      661.83      615.48      5.06 o 
  -1   0   1      317.63      317.50      2.71 o 
   0   0   1      434.37      453.87      5.21 o 
   1   0   1     3001.67     2589.03     52.80 o 
   2   0   1     4441.70     3650.09     43.55 o 
   3   0   1      744.02      713.60      8.92 o 
   4   0   1      194.56      216.92      3.97 o 
   5   0   1      164.48      167.92      2.47 o 
   6   0   1      430.09      419.65      4.77 o 
   7   0   1       70.30       72.36      1.84 o 
   8   0   1        0.87        0.42      0.41 o 
  -8   1   1       31.24       33.86      2.13 o 
  -7   1   1        0.23        0.84      0.64 o 
  -6   1   1      142.23      135.26      3.57 o 
  -5   1   1      598.32      593.18      8.63 o 
  -4   1   1       57.85       63.95      1.06 o 
  -3   1   1      114.46      106.74      1.30 o 
  -2   1   1       89.40       95.59      1.14 o 
  -1   1   1       42.05       41.27      0.58 o 
   1   1   1      391.62      390.63      3.30 o 
   2   1   1      552.00      586.90      7.46 o 
   3   1   1       13.91       11.19      0.81 o 
   4   1   1       72.17       73.34      2.20 o 
   6   1   1       14.11       14.34      0.85 o 
   7   1   1        7.42        7.32      0.73 o 
  -8   2   1       16.85       16.94      1.58 o 
  -7   2   1      124.70      127.37      3.67 o 
  -6   2   1        2.10        2.82      0.70 o 
  -5   2   1      267.98      271.69      4.88 o 
  -4   2   1      604.74      590.32      5.25 o 
  -3   2   1      239.75      232.09      2.41 o 
  -2   2   1      111.19      125.13      1.48 o 
  -1   2   1     1120.71     1148.48     12.60 o 
   0   2   1     4043.97     4022.12     43.80 o 
   1   2   1       18.55       10.75      0.36 o 
   2   2   1        0.41        1.18      0.16 o 
   3   2   1      171.08      190.16      3.64 o 
   4   2   1        3.55        3.75      0.67 o 
   5   2   1      140.87      134.54      3.53 o 
   6   2   1        3.90        4.22      0.58 o 
   7   2   1       12.29       13.58      0.98 o 
  -8   3   1        2.34        5.75      1.02 o 
  -7   3   1       50.33       51.67      2.24 o 
  -6   3   1     1107.32     1039.76     13.73 o 
  -5   3   1       50.85       49.58      1.45 o 
  -4   3   1      431.16      428.73      4.19 o 
  -3   3   1      698.84      705.27      6.13 o 
  -2   3   1      922.99      934.46      7.70 o 
  -1   3   1     1896.19     1996.96     21.63 o 
   0   3   1      222.14      200.38      3.05 o 
   1   3   1      355.80      356.09      3.46 o 
   2   3   1       53.57       46.25      1.05 o 
   3   3   1      184.48      196.63      3.97 o 
   4   3   1      147.82      154.30      3.77 o 
   5   3   1       33.96       35.50      1.92 o 
   6   3   1       19.24       17.66      1.05 o 
  -8   4   1      139.14      137.47      4.11 o 
  -7   4   1       51.43       47.36      2.15 o 
  -6   4   1      227.07      219.58      4.58 o 
  -5   4   1       89.28       87.54      1.61 o 
  -4   4   1      195.09      188.35      2.43 o 
  -3   4   1        5.49        8.55      0.47 o 
  -2   4   1      787.07      808.63      9.90 o 
  -1   4   1      917.24      961.37     11.41 o 
   0   4   1      485.05      480.91      6.30 o 
   1   4   1       21.67       22.07      0.58 o 
   2   4   1      474.42      502.01      7.48 o 
   3   4   1        0.66        0.06      0.40 o 
   4   4   1       68.25       69.49      2.61 o 
   5   4   1       22.66       23.26      1.71 o 
  -8   5   1       56.12       56.57      2.58 o 
  -7   5   1      178.84      173.63      4.36 o 
  -6   5   1       87.82       86.24      1.81 o 
  -5   5   1       50.02       51.57      1.06 o 
  -4   5   1       34.95       32.85      0.98 o 
  -3   5   1       18.98       19.43      0.73 o 
  -2   5   1       34.06       33.42      1.32 o 
  -1   5   1       42.91       46.08      1.57 o 
   0   5   1       22.37       24.05      0.85 o 
   1   5   1        2.00        2.35      0.35 o 
   2   5   1       52.06       51.45      2.03 o 
   3   5   1       16.44       14.85      1.25 o 
   4   5   1        6.03        5.44      1.00 o 
  -8   6   1       19.59       21.04      1.64 o 
  -7   6   1       39.17       42.19      2.08 o 
  -6   6   1        3.37        3.42      0.48 o 
  -5   6   1      116.58      119.51      2.27 o 
  -4   6   1        1.37        1.85      0.28 o 
  -3   6   1      184.94      186.65      4.00 o 
  -2   6   1      107.03      106.46      2.63 o 
  -1   6   1      143.70      135.70      3.27 o 
   0   6   1      221.42      223.52      4.37 o 
   1   6   1      337.08      336.97      4.16 o 
   2   6   1        5.58        5.80      0.92 o 
   3   6   1       45.88       47.09      2.30 o 
  -8   7   1       15.24       14.69      1.44 o 
  -7   7   1       19.84       18.14      1.50 o 
  -6   7   1      112.57      112.95      2.44 o 
  -5   7   1       28.09       24.09      1.54 o 
  -4   7   1       28.40       29.65      1.67 o 
  -3   7   1       37.42       40.05      1.93 o 
  -2   7   1        7.58        8.08      0.96 o 
  -1   7   1      131.10      132.62      3.54 o 
   0   7   1       43.88       42.70      1.93 o 
   1   7   1       76.86       81.10      2.91 o 
   2   7   1       18.93       20.50      1.60 o 
  -7   8   1       12.41       10.96      1.27 o 
  -6   8   1       65.25       69.57      2.86 o 
  -5   8   1        0.15       -0.06      0.39 o 
  -4   8   1       17.01       14.67      1.42 o 
  -3   8   1        4.76        5.68      0.96 o 
  -2   8   1        5.96        3.99      0.86 o 
  -1   8   1      134.46      137.15      3.94 o 
   0   8   1       28.92       30.82      1.87 o 
  -1  -8   2        1.11        1.47      0.70 o 
   0  -8   2       59.49       59.14      1.83 o 
   1  -8   2       16.40       16.99      1.43 o 
   2  -8   2        2.16        2.92      0.74 o 
   3  -8   2       69.84       69.91      2.75 o 
   4  -8   2        0.30        0.15      0.55 o 
   5  -8   2       36.07       35.42      1.99 o 
   6  -8   2       34.79       35.97      2.06 o 
  -2  -7   2        3.90        4.30      0.97 o 
  -1  -7   2       57.47       63.12      2.75 o 
   0  -7   2       46.42       47.75      2.03 o 
   1  -7   2        3.93        4.62      0.75 o 
   2  -7   2       52.07       55.17      2.23 o 
   3  -7   2        4.32        4.49      0.80 o 
   4  -7   2      125.86      131.46      3.63 o 
   5  -7   2       29.75       30.97      1.73 o 
   6  -7   2       42.52       42.59      1.63 o 
   7  -7   2       16.57       18.59      1.54 o 
   8  -7   2       26.53       29.62      1.92 o 
  -3  -6   2       17.94       17.78      1.61 o 
  -2  -6   2        9.26       10.07      1.16 o 
  -1  -6   2       95.87       93.22      1.97 o 
   0  -6   2       22.22       20.74      1.20 o 
   1  -6   2        2.98        2.76      0.58 o 
   2  -6   2      123.99      120.94      3.12 o 
   3  -6   2       13.52       11.91      1.05 o 
   4  -6   2       82.47       89.89      2.72 o 
   5  -6   2       44.89       46.96      1.38 o 
   6  -6   2       26.16       26.23      1.06 o 
   7  -6   2        0.10        0.21      0.44 o 
   8  -6   2       18.76       20.09      1.55 o 
  -4  -5   2       51.31       51.58      2.56 o 
  -3  -5   2      131.12      131.83      3.83 o 
  -2  -5   2      202.28      207.34      4.67 o 
  -1  -5   2       73.33       80.39      1.67 o 
   0  -5   2       32.78       28.33      1.26 o 
   1  -5   2      291.31      302.14      5.03 o 
   2  -5   2      118.15      110.58      2.70 o 
   3  -5   2      428.85      438.84      6.67 o 
   4  -5   2       67.49       60.69      1.43 o 
   5  -5   2      107.80      106.48      1.96 o 
   6  -5   2       14.96       14.90      0.75 o 
   7  -5   2       49.38       45.22      2.04 o 
   8  -5   2       14.25       14.25      1.33 o 
  -5  -4   2       12.59       13.16      1.52 o 
  -4  -4   2      300.11      306.24      6.31 o 
  -3  -4   2       26.02       22.79      1.44 o 
  -2  -4   2      652.80      663.98      6.31 o 
  -1  -4   2      498.70      494.46      4.94 o 
   0  -4   2       65.61       65.09      1.74 o 
   1  -4   2      922.75      924.88     11.25 o 
   2  -4   2      806.70      805.29     10.08 o 
   3  -4   2      351.55      382.69      5.18 o 
   4  -4   2       66.81       58.33      1.92 o 
   5  -4   2      199.22      197.66      3.40 o 
   6  -4   2        4.24        4.89      0.74 o 
   7  -4   2       81.62       79.36      2.69 o 
   8  -4   2       46.45       45.65      2.21 o 
  -6  -3   2       33.11       28.39      2.02 o 
  -5  -3   2       25.10       24.07      1.70 o 
  -4  -3   2      714.17      708.83     10.60 o 
  -3  -3   2      149.79      149.57      3.57 o 
  -2  -3   2       19.67       18.01      0.64 o 
  -1  -3   2      110.75       95.93      1.48 o 
   0  -3   2      720.55      713.13      8.61 o 
   2  -3   2      305.90      295.54      3.04 o 
   3  -3   2       21.95       27.95      0.55 o 
   4  -3   2       53.00       60.75      1.04 o 
   5  -3   2        2.93        4.43      0.30 o 
   6  -3   2       46.96       50.74      1.95 o 
   7  -3   2        9.80       10.02      1.10 o 
   8  -3   2        0.28        0.21      0.51 o 
  -7  -2   2        6.03        7.13      1.27 o 
  -6  -2   2       15.39       13.38      1.43 o 
  -5  -2   2      515.92      504.91      8.47 o 
  -4  -2   2        0.71        1.71      0.64 o 
  -3  -2   2      285.97      287.20      5.06 o 
  -2  -2   2      211.38      209.70      3.51 o 
  -1  -2   2       91.78      109.01      1.44 o 
   0  -2   2      145.46      143.19      2.29 o 
   1  -2   2      546.76      564.84      6.78 o 
   2  -2   2      146.32      153.50      1.85 o 
   3  -2   2      351.02      444.41      3.20 o 
   4  -2   2      471.29      520.28      3.78 o 
   5  -2   2        1.73        1.44      0.29 o 
   6  -2   2       46.12       43.22      1.17 o 
   7  -2   2       65.86       59.22      2.33 o 
   8  -2   2        0.15        1.25      0.66 o 
  -7  -1   2       68.44       68.12      3.04 o 
  -6  -1   2       40.48       38.17      2.11 o 
  -5  -1   2     1346.40     1311.25     16.93 o 
  -4  -1   2        1.16        1.69      0.57 o 
  -3  -1   2       79.79       79.06      1.22 o 
  -2  -1   2      809.51      806.23      6.72 o 
  -1  -1   2     1383.69     1383.79     10.87 o 
   0  -1   2       74.92       68.60      1.28 o 
   1  -1   2      595.07      587.59      3.79 o 
   2  -1   2        2.85        3.85      0.20 o 
   3  -1   2      953.90      979.65      6.29 o 
   4  -1   2      150.95      141.69      1.90 o 
   5  -1   2      377.76      407.85      4.25 o 
   6  -1   2      151.59      151.48      2.42 o 
   7  -1   2       66.90       66.81      2.95 o 
   8  -1   2      105.95      114.26      3.66 o 
  -8   0   2       37.43       32.25      2.18 o 
  -7   0   2       32.25       28.54      1.90 o 
  -6   0   2      515.31      522.20      8.73 o 
  -5   0   2        8.60        8.07      0.99 o 
  -4   0   2       52.41       55.98      1.96 o 
  -3   0   2      292.09      290.46      2.84 o 
  -2   0   2       79.29       57.12      0.90 o 
  -1   0   2      225.09      212.26      2.06 o 
   0   0   2     2243.34     2151.17     45.13 o 
   1   0   2        4.91        8.71      0.31 o 
   2   0   2        6.45       20.05      0.44 o 
   3   0   2     3279.95     3375.66     26.29 o 
   4   0   2       79.42       66.16      1.30 o 
   5   0   2      101.62       96.60      1.95 o 
   6   0   2      253.43      259.34      3.47 o 
   7   0   2       38.60       44.89      1.46 o 
   8   0   2       51.74       54.26      1.74 o 
  -8   1   2       14.52       11.28      1.42 o 
  -7   1   2       10.52       13.01      1.34 o 
  -6   1   2      265.65      267.14      5.44 o 
  -5   1   2      546.22      544.68      8.22 o 
  -4   1   2       54.20       45.60      0.87 o 
  -3   1   2      220.43      219.80      2.31 o 
  -2   1   2        5.11        4.28      0.29 o 
  -1   1   2      284.35      301.09      3.70 o 
   0   1   2      158.57      151.94      1.47 o 
   1   1   2        0.91        0.60      0.12 o 
   2   1   2     1145.45     1153.77      7.29 o 
   3   1   2       54.58       46.94      1.03 o 
   4   1   2      183.08      191.26      3.04 o 
   5   1   2       61.54       52.73      2.04 o 
   6   1   2       29.15       28.50      1.12 o 
   7   1   2       27.89       27.54      1.34 o 
  -8   2   2        0.65        1.44      0.79 o 
  -7   2   2      150.23      149.92      4.08 o 
  -6   2   2       22.25       25.94      1.59 o 
  -5   2   2       21.64       19.55      1.24 o 
  -4   2   2      391.75      375.25      3.70 o 
  -3   2   2      636.97      642.01      5.57 o 
  -2   2   2       41.69       36.09      0.72 o 
  -1   2   2     1677.89     1719.04     12.21 o 
   0   2   2      255.80      255.34      2.35 o 
   1   2   2      224.18      204.29      4.20 o 
   2   2   2     2764.20     2856.02     64.45 o 
   3   2   2        7.45        3.48      0.54 o 
   4   2   2       22.03       25.81      1.38 o 
   5   2   2      215.18      206.93      3.07 o 
   6   2   2       39.99       40.25      2.52 o 
   7   2   2        6.32        4.92      0.90 o 
  -8   3   2       27.78       25.41      1.83 o 
  -7   3   2       90.75       85.71      2.98 o 
  -6   3   2       56.76       54.46      2.13 o 
  -5   3   2     1080.16     1036.46     11.34 o 
  -4   3   2      501.38      507.31      4.82 o 
  -3   3   2      346.87      344.68      3.47 o 
  -2   3   2      483.55      467.26      6.07 o 
  -1   3   2     1583.51     1631.92     12.06 o 
   0   3   2      667.39      669.25      8.08 o 
   1   3   2     1284.47     1299.10     10.41 o 
   2   3   2       79.20       70.62      1.90 o 
   3   3   2      206.22      214.22      4.13 o 
   4   3   2       94.87       91.32      2.73 o 
   5   3   2       62.68       61.37      1.66 o 
   6   3   2       24.30       22.59      1.52 o 
  -8   4   2       46.78       42.66      2.28 o 
  -7   4   2        1.48        1.21      0.58 o 
  -6   4   2       76.13       76.47      2.55 o 
  -5   4   2      208.41      200.69      2.70 o 
  -4   4   2      369.83      375.70      5.47 o 
  -3   4   2       22.12       24.01      0.75 o 
  -2   4   2      342.35      355.78      5.20 o 
  -1   4   2      183.77      180.59      2.55 o 
   0   4   2       38.51       38.93      1.31 o 
   1   4   2      329.36      346.30      3.66 o 
   2   4   2       22.97       27.05      1.29 o 
   3   4   2        6.50        7.86      0.88 o 
   4   4   2       73.13       72.81      2.62 o 
   5   4   2       16.12       15.29      1.30 o 
  -8   5   2        8.93        8.06      1.14 o 
  -7   5   2        0.35        1.26      0.60 o 
  -6   5   2      535.46      516.85      5.53 o 
  -5   5   2        2.92       10.25      0.82 o 
  -4   5   2       19.09       16.58      0.72 o 
  -3   5   2       71.35       68.81      1.43 o 
  -2   5   2      162.65      172.45      3.42 o 
  -1   5   2        8.57        9.43      0.46 o 
   0   5   2       58.81       55.12      1.70 o 
   1   5   2       14.12       14.92      0.67 o 
   2   5   2       35.18       36.50      1.65 o 
   3   5   2        9.80       10.79      1.12 o 
   4   5   2       13.50       15.07      1.30 o 
  -8   6   2       31.46       31.33      1.95 o 
  -7   6   2       82.23       76.77      2.83 o 
  -6   6   2       47.65       46.69      1.13 o 
  -5   6   2      143.65      144.15      2.46 o 
  -4   6   2        2.44        2.19      0.36 o 
  -3   6   2      179.89      171.27      3.64 o 
  -2   6   2      160.24      144.99      3.25 o 
  -1   6   2       24.09       25.92      1.30 o 
   0   6   2       34.70       38.35      1.16 o 
   1   6   2       14.91       14.92      1.13 o 
   2   6   2       79.99       77.77      2.68 o 
   3   6   2       37.46       47.41      2.18 o 
  -7   7   2      131.59      126.08      3.79 o 
  -6   7   2       54.55       55.23      2.35 o 
  -5   7   2       54.94       52.75      1.57 o 
  -4   7   2       45.86       43.81      1.43 o 
  -3   7   2       32.42       32.36      1.66 o 
  -2   7   2        1.99        2.53      0.45 o 
  -1   7   2       32.77       34.29      1.79 o 
   0   7   2        4.51        3.79      0.73 o 
   1   7   2       68.76       64.62      2.52 o 
   2   7   2       13.68       14.04      1.32 o 
  -7   8   2        2.92        2.66      0.84 o 
  -6   8   2       11.08       10.63      1.23 o 
  -5   8   2        7.24        7.72      1.09 o 
  -4   8   2       24.36       26.54      1.79 o 
  -3   8   2       10.37       15.12      1.44 o 
  -2   8   2        0.15        0.25      0.50 o 
  -1   8   2        0.19        0.23      0.53 o 
   0  -8   3       70.20       73.06      2.84 o 
   1  -8   3       12.82       12.60      1.23 o 
   2  -8   3       17.22       16.85      1.42 o 
   3  -8   3       35.92       42.18      2.17 o 
   4  -8   3       10.80       11.11      1.24 o 
   5  -8   3        4.57        7.07      1.04 o 
   6  -8   3       54.45       54.51      2.54 o 
  -2  -7   3       71.84       73.08      3.14 o 
  -1  -7   3       15.74       15.01      1.47 o 
   0  -7   3       45.95       42.62      1.93 o 
   1  -7   3        7.74        8.60      0.99 o 
   2  -7   3       21.06       23.79      1.47 o 
   3  -7   3        4.82        6.38      0.90 o 
   4  -7   3        8.28       11.28      1.13 o 
   5  -7   3       17.03       19.94      1.43 o 
   6  -7   3        8.96        9.50      1.12 o 
   7  -7   3       11.28       13.07      1.31 o 
  -3  -6   3        7.79        5.72      1.10 o 
  -2  -6   3       18.37       20.28      1.57 o 
  -1  -6   3       71.49       69.36      2.82 o 
   0  -6   3        2.59        2.92      0.58 o 
   1  -6   3        0.18        0.35      0.35 o 
   2  -6   3       42.32       38.53      1.69 o 
   3  -6   3       25.86       25.60      1.42 o 
   4  -6   3        0.47        0.38      0.41 o 
   5  -6   3       95.56       92.62      1.97 o 
   6  -6   3        2.25        1.23      0.93 o 
   7  -6   3       61.52       56.46      2.36 o 
   8  -6   3        9.95       11.79      1.26 o 
  -4  -5   3       35.40       37.28      2.22 o 
  -3  -5   3       62.47       64.75      2.64 o 
  -2  -5   3       14.19       17.02      1.30 o 
  -1  -5   3      360.50      369.23      4.32 o 
   0  -5   3       75.26       65.82      2.01 o 
   1  -5   3      189.30      190.60      3.76 o 
   2  -5   3      123.21      122.98      2.90 o 
   3  -5   3      159.54      149.65      3.30 o 
   4  -5   3      238.68      231.69      3.08 o 
   5  -5   3      168.48      164.23      4.31 o 
   6  -5   3       87.95       83.38      2.59 o 
   7  -5   3       92.31       95.72      3.02 o 
   8  -5   3       15.16       15.75      1.39 o 
  -5  -4   3       41.87       38.02      2.33 o 
  -4  -4   3       53.60       56.27      2.51 o 
  -3  -4   3        0.64        0.55      0.50 o 
  -2  -4   3      387.92      385.70      4.24 o 
  -1  -4   3      295.33      299.72      3.49 o 
   0  -4   3      110.80      109.87      2.45 o 
   1  -4   3      496.90      486.24      6.75 o 
   2  -4   3      732.29      748.08      9.55 o 
   3  -4   3       63.55       56.55      1.74 o 
   4  -4   3      582.80      584.32     11.04 o 
   5  -4   3      185.58      187.32      2.59 o 
   6  -4   3      101.85       94.10      2.68 o 
   7  -4   3        3.28        5.21      0.82 o 
   8  -4   3       57.58       65.61      2.66 o 
  -6  -3   3       15.49       16.00      1.62 o 
  -5  -3   3        9.25        8.61      1.16 o 
  -4  -3   3       10.30       11.85      1.18 o 
  -3  -3   3        0.47        4.60      0.75 o 
  -2  -3   3      956.46      995.95      8.57 o 
  -1  -3   3        6.14        2.15      0.28 o 
   0  -3   3      214.20      219.67      3.53 o 
   1  -3   3      160.68      163.85      2.91 o 
   2  -3   3      169.67      164.81      2.94 o 
   3  -3   3      201.42      201.12      1.87 o 
   4  -3   3       79.25       72.32      1.03 o 
   5  -3   3        0.82        0.52      0.18 o 
   6  -3   3       14.56       15.13      1.09 o 
   7  -3   3        0.95        1.22      0.56 o 
   8  -3   3        2.62        3.38      0.77 o 
  -7  -2   3        2.14        2.39      1.01 o 
  -6  -2   3       20.03       21.89      1.70 o 
  -5  -2   3      177.44      171.39      4.38 o 
  -4  -2   3       26.45       28.59      1.63 o 
  -3  -2   3      604.57      612.10      8.03 o 
  -2  -2   3      766.25      786.52      6.83 o 
  -1  -2   3       64.61       57.94      1.04 o 
   0  -2   3      223.61      239.62      3.50 o 
   1  -2   3     1530.53     1562.52     17.16 o 
   2  -2   3        9.78       14.74      0.38 o 
   3  -2   3      309.26      322.40      2.54 o 
   4  -2   3      138.92      135.70      1.46 o 
   5  -2   3        0.69        0.29      0.37 o 
   6  -2   3       10.69        4.83      0.48 o 
   7  -2   3      176.88      167.15      2.73 o 
   8  -2   3        0.56        0.26      0.57 o 
  -7  -1   3       82.40       82.47      3.37 o 
  -6  -1   3       78.22       71.14      2.84 o 
  -5  -1   3      221.16      212.12      4.77 o 
  -4  -1   3      546.55      521.37      8.03 o 
  -3  -1   3     1936.55     2069.39     16.31 o 
  -2  -1   3        0.51        5.11      0.36 o 
  -1  -1   3     1418.97     1401.18     11.02 o 
   0  -1   3     1261.35     1248.61     13.81 o 
   1  -1   3      797.32      761.53     12.28 o 
   2  -1   3      471.48      494.64      3.41 o 
   3  -1   3      243.54      229.43      2.06 o 
   4  -1   3       35.81       37.04      0.92 o 
   5  -1   3      142.19      153.20      2.23 o 
   6  -1   3      108.41      108.83      2.44 o 
   7  -1   3       58.21       58.72      1.60 o 
   8  -1   3       36.82       37.33      1.40 o 
  -8   0   3        8.89        9.93      1.48 o 
  -7   0   3       23.42       22.47      1.80 o 
  -6   0   3      332.23      327.50      6.53 o 
  -5   0   3       67.80       74.33      2.58 o 
  -4   0   3      185.80      202.51      4.13 o 
  -3   0   3      423.81      433.90      4.11 o 
  -2   0   3        0.55        3.79      0.39 o 
  -1   0   3       23.72       30.94      0.82 o 
   0   0   3     1782.61     1762.60     13.12 o 
   1   0   3      196.95      219.63      2.64 o 
   2   0   3        4.89        3.78      0.25 o 
   3   0   3      181.73      172.54      1.59 o 
   4   0   3       17.23       15.08      0.65 o 
   5   0   3        1.40        4.81      0.53 o 
   6   0   3      468.10      449.82      5.03 o 
   7   0   3        0.19        0.59      0.38 o 
  -8   1   3       15.95       14.66      1.63 o 
  -7   1   3        8.99        9.07      1.17 o 
  -6   1   3       94.66       93.55      3.04 o 
  -5   1   3      152.82      159.23      3.76 o 
  -4   1   3       42.10       47.06      0.98 o 
  -3   1   3      701.11      809.30      6.84 o 
  -2   1   3      541.74      576.38      6.67 o 
  -1   1   3        1.34        1.70      0.23 o 
   0   1   3       23.11       27.15      0.57 o 
   1   1   3        2.39        1.67      0.18 o 
   2   1   3       46.53       40.38      0.62 o 
   3   1   3       34.14       36.62      0.62 o 
   4   1   3      130.76      134.61      3.04 o 
   5   1   3      108.03      108.52      2.01 o 
   6   1   3       34.78       35.06      1.25 o 
   7   1   3       18.51       20.56      1.47 o 
  -8   2   3       18.47       16.68      1.61 o 
  -7   2   3      230.25      232.02      5.35 o 
  -6   2   3       34.78       40.02      1.96 o 
  -5   2   3        6.36        6.27      0.81 o 
  -4   2   3      239.56      221.73      2.60 o 
  -3   2   3      134.91      126.41      1.69 o 
  -2   2   3       13.89       11.04      0.43 o 
  -1   2   3     2347.97     2257.31     13.99 o 
   0   2   3      117.31      110.88      1.36 o 
   1   2   3      160.23      152.42      1.42 o 
   2   2   3      875.85      884.28      5.91 o 
   3   2   3      427.38      423.20      4.28 o 
   4   2   3       48.88       50.92      1.29 o 
   5   2   3      534.56      495.64      5.40 o 
   6   2   3        2.17        4.30      0.79 o 
  -8   3   3       17.06       21.04      1.71 o 
  -7   3   3       93.23       95.49      3.21 o 
  -6   3   3       63.40       60.15      2.27 o 
  -5   3   3        1.22        1.72      0.29 o 
  -4   3   3        6.34        3.35      0.35 o 
  -3   3   3     1528.49     1643.04     13.11 o 
  -2   3   3      106.79       93.65      0.96 o 
  -1   3   3      278.63      282.76      2.67 o 
   0   3   3      411.99      423.55      3.83 o 
   1   3   3      540.02      543.59      4.58 o 
   2   3   3      344.21      341.62      3.85 o 
   3   3   3      208.03      203.99      2.74 o 
   4   3   3      141.38      136.68      2.34 o 
   5   3   3       52.41       51.29      2.13 o 
   6   3   3       20.93       18.21      1.45 o 
  -8   4   3       28.86       27.41      1.87 o 
  -7   4   3        0.19        0.10      0.44 o 
  -6   4   3        6.71        6.27      0.86 o 
  -5   4   3       82.18       79.04      1.57 o 
  -4   4   3      131.99      129.59      2.00 o 
  -3   4   3        0.56        0.95      0.24 o 
  -2   4   3      438.34      443.79      6.26 o 
  -1   4   3       37.73       37.65      0.80 o 
   0   4   3        9.41        8.64      0.44 o 
   1   4   3      229.80      232.03      2.46 o 
   2   4   3      141.26      141.12      2.15 o 
   3   4   3       10.92       10.24      1.50 o 
   4   4   3      113.44      112.85      3.15 o 
   5   4   3        3.52        3.59      0.78 o 
  -8   5   3       23.28       21.95      1.66 o 
  -7   5   3        6.68        5.61      0.89 o 
  -6   5   3        3.60        3.09      0.44 o 
  -5   5   3      129.18      123.84      2.13 o 
  -4   5   3      456.59      457.17      4.86 o 
  -3   5   3        2.96        4.40      0.56 o 
  -2   5   3      156.83      156.88      3.28 o 
  -1   5   3      155.07      154.83      3.23 o 
   0   5   3      115.77      122.09      1.84 o 
   1   5   3       54.92       55.72      1.04 o 
   2   5   3       12.86       13.10      1.03 o 
   3   5   3       27.13       26.33      1.50 o 
   4   5   3       12.73       12.10      1.20 o 
  -8   6   3       22.70       23.31      1.69 o 
  -7   6   3       25.60       25.96      1.65 o 
  -6   6   3      127.29      118.56      2.27 o 
  -5   6   3      176.13      169.94      2.73 o 
  -4   6   3       19.96       21.96      0.90 o 
  -3   6   3      180.75      170.79      3.78 o 
  -2   6   3      105.91      104.48      2.82 o 
  -1   6   3       41.09       40.82      1.69 o 
   0   6   3       96.73       89.14      2.47 o 
   1   6   3       97.63      104.21      2.71 o 
   2   6   3        0.64       -0.05      0.45 o 
   3   6   3       77.04       83.32      2.88 o 
  -7   7   3       17.74       18.20      1.49 o 
  -6   7   3       69.55       68.46      2.53 o 
  -5   7   3       31.08       32.56      1.20 o 
  -4   7   3       19.13       15.60      1.16 o 
  -3   7   3       92.35       80.05      2.56 o 
  -2   7   3       18.89       15.92      1.16 o 
  -1   7   3        7.09        7.24      0.85 o 
   0   7   3        6.62        6.99      0.92 o 
  -5   8   3        1.71        1.67      0.46 o 
  -4   8   3        6.60        5.11      0.65 o 
  -3   8   3        8.93       10.30      0.85 o 
  -2   8   3        0.51        1.43      0.69 o 
  -1   8   3        1.49        2.62      0.81 o 
   0  -8   4       50.84       57.99      1.87 o 
   1  -8   4       23.35       25.18      1.67 o 
   2  -8   4       21.52       19.29      1.49 o 
   3  -8   4       35.06       38.55      2.09 o 
   4  -8   4       22.07       24.06      1.66 o 
   5  -8   4        0.37        0.57      0.55 o 
   6  -8   4       34.34       29.92      1.91 o 
  -2  -7   4        8.84       11.06      1.40 o 
  -1  -7   4       35.86       34.82      2.10 o 
   0  -7   4        5.28        6.91      0.69 o 
   1  -7   4       48.89       49.36      2.14 o 
   2  -7   4        1.09       -0.09      0.40 o 
   3  -7   4        5.08        6.58      0.89 o 
   4  -7   4        4.53        5.39      0.85 o 
   5  -7   4        7.29        8.14      1.03 o 
   6  -7   4        9.58       11.25      1.22 o 
   7  -7   4       13.56       11.32      1.22 o 
  -3  -6   4       13.54       12.18      1.43 o 
  -2  -6   4       10.30       13.60      1.37 o 
  -1  -6   4       52.21       51.59      1.51 o 
   0  -6   4       17.53       18.90      1.24 o 
   1  -6   4        1.50        0.59      0.41 o 
   2  -6   4       45.83       39.28      1.74 o 
   3  -6   4       31.18       29.45      1.52 o 
   4  -6   4        7.31        6.96      0.84 o 
   5  -6   4       89.90       92.64      2.86 o 
   6  -6   4       12.07       12.60      0.81 o 
   7  -6   4        3.67        3.49      0.76 o 
   8  -6   4       34.19       29.00      1.80 o 
  -4  -5   4       36.60       34.38      2.17 o 
  -3  -5   4       59.72       57.83      2.54 o 
  -2  -5   4      126.59      126.43      3.58 o 
  -1  -5   4       25.64       27.62      1.69 o 
   0  -5   4       95.93       89.15      2.45 o 
   1  -5   4       12.91       12.03      0.91 o 
   2  -5   4      239.57      238.12      4.44 o 
   3  -5   4      106.66      104.15      2.73 o 
   4  -5   4      155.32      157.70      3.53 o 
   5  -5   4       97.02       98.69      1.95 o 
   6  -5   4       12.67       14.57      1.11 o 
   7  -5   4      246.80      242.10      5.12 o 
   8  -5   4       25.63       29.66      1.79 o 
  -5  -4   4       76.11       79.42      3.34 o 
  -4  -4   4       28.96       29.30      1.89 o 
  -3  -4   4        0.99       -0.02      0.42 o 
  -2  -4   4       53.59       46.74      1.45 o 
  -1  -4   4      107.44      114.81      1.94 o 
   0  -4   4        0.97        1.49      0.40 o 
   1  -4   4      342.47      356.72      5.49 o 
   2  -4   4      383.37      407.55      6.09 o 
   3  -4   4        0.26        0.32      0.29 o 
   4  -4   4      384.07      392.44      3.31 o 
   5  -4   4      108.12      107.91      1.88 o 
   6  -4   4        5.70        4.39      0.69 o 
   7  -4   4      193.96      176.62      4.12 o 
   8  -4   4       71.61       78.85      2.87 o 
  -6  -3   4        8.83        9.70      1.38 o 
  -5  -3   4        2.22        1.16      0.70 o 
  -4  -3   4       22.85       24.04      1.58 o 
  -3  -3   4       16.78       16.29      1.25 o 
  -2  -3   4        8.30        8.83      0.55 o 
  -1  -3   4       82.87       84.01      1.49 o 
   0  -3   4       62.33       52.40      1.55 o 
   3  -3   4      156.58      154.29      1.99 o 
   4  -3   4       99.29       99.25      1.51 o 
   5  -3   4       20.81       23.03      0.78 o 
   6  -3   4      244.54      228.29      3.01 o 
   7  -3   4        1.20        0.43      0.49 o 
   8  -3   4        4.25        4.98      0.90 o 
  -6  -2   4       46.48       40.49      2.29 o 
  -5  -2   4       89.04       82.64      3.00 o 
  -4  -2   4       15.68       16.98      1.32 o 
  -3  -2   4      163.28      154.34      2.26 o 
  -2  -2   4     1007.99     1081.06     12.18 o 
  -1  -2   4      117.96      112.18      2.00 o 
   0  -2   4     1005.31     1049.62     12.16 o 
   1  -2   4     1597.88     1614.96     17.96 o 
   2  -2   4       14.08        9.97      0.60 o 
   3  -2   4      771.01      744.60      5.13 o 
   4  -2   4      400.99      390.85      3.14 o 
   5  -2   4       35.73       38.14      1.16 o 
   6  -2   4      185.32      178.70      2.66 o 
   7  -2   4       24.78       29.63      2.74 o 
  -7  -1   4       57.98       62.11      2.98 o 
  -6  -1   4       61.60       60.25      2.69 o 
  -5  -1   4      204.46      198.89      4.65 o 
  -4  -1   4      173.19      160.43      3.79 o 
  -3  -1   4      305.43      320.95      4.94 o 
  -2  -1   4     1663.71     1832.18     14.56 o 
  -1  -1   4     1160.19     1155.02      9.41 o 
   0  -1   4     2158.09     2185.53     29.18 o 
   1  -1   4      112.50       96.45      1.37 o 
   2  -1   4      779.93      793.49      7.97 o 
   3  -1   4      425.99      416.47      3.17 o 
   4  -1   4      103.31      103.80      1.63 o 
   5  -1   4      215.69      204.97      3.99 o 
   6  -1   4        0.55        0.42      0.30 o 
   7  -1   4       40.40       30.95      1.63 o 
   8  -1   4       14.38       14.42      1.34 o 
  -7   0   4        2.46        0.68      0.73 o 
  -6   0   4      121.95      119.16      3.70 o 
  -4   0   4       85.35       84.92      1.47 o 
  -3   0   4     1173.94     1258.86     14.69 o 
  -2   0   4        1.49        0.51      0.48 o 
  -1   0   4       49.37       45.76      0.90 o 
   0   0   4      797.98      810.40      9.06 o 
   1   0   4      134.06      150.02      1.79 o 
   2   0   4       49.14       42.63      0.66 o 
   3   0   4      152.12      159.71      1.77 o 
   4   0   4        1.10        1.21      0.29 o 
   5   0   4        4.15        3.78      0.45 o 
   6   0   4        4.62        8.13      0.90 o 
   7   0   4        0.70        0.37      0.45 o 
  -8   1   4       64.02       69.14      3.16 o 
  -7   1   4       33.96       32.58      2.04 o 
  -6   1   4      122.40      127.38      3.67 o 
  -5   1   4       72.26       72.06      2.50 o 
  -4   1   4      237.80      256.21      3.05 o 
  -3   1   4      590.62      645.99      5.77 o 
  -2   1   4        0.44        2.67      0.27 o 
  -1   1   4       80.54       80.62      1.10 o 
   0   1   4      121.98      154.56      1.78 o 
   1   1   4      244.45      252.53      3.75 o 
   2   1   4       69.10       63.06      0.84 o 
   3   1   4        8.62        9.84      0.37 o 
   4   1   4       45.93       44.90      1.14 o 
   5   1   4        2.50        4.06      0.69 o 
   6   1   4       92.26       82.13      2.70 o 
   7   1   4       12.75       11.89      1.24 o 
  -8   2   4        0.84        0.42      0.70 o 
  -7   2   4      244.12      252.69      5.70 o 
  -6   2   4      152.67      154.22      3.97 o 
  -5   2   4       67.77       70.42      1.41 o 
  -4   2   4      828.88      828.49      7.30 o 
  -3   2   4       29.88       19.83      0.96 o 
  -2   2   4       56.84       56.23      1.01 o 
  -1   2   4     1194.33     1196.47      7.52 o 
   0   2   4      117.71      112.66      1.68 o 
   1   2   4      141.99      131.19      1.30 o 
   2   2   4      524.00      544.96      3.97 o 
   3   2   4      155.95      147.43      2.10 o 
   4   2   4       36.20       39.00      1.63 o 
   5   2   4      154.36      153.88      3.70 o 
   6   2   4      138.65      125.38      3.56 o 
  -8   3   4        6.34        3.55      0.92 o 
  -7   3   4       54.75       55.93      2.49 o 
  -6   3   4       30.02       31.54      1.69 o 
  -5   3   4       97.88       99.77      2.26 o 
  -4   3   4       62.88       61.44      1.82 o 
  -3   3   4       24.15       33.64      1.23 o 
  -2   3   4      154.99      159.50      1.48 o 
  -1   3   4       37.92       33.24      0.73 o 
   0   3   4      366.95      370.28      3.55 o 
   1   3   4       96.80       95.17      1.18 o 
   2   3   4       97.53      101.59      1.60 o 
   3   3   4       97.54       96.74      2.55 o 
   4   3   4       71.77       74.66      2.42 o 
   5   3   4      135.64      125.54      3.48 o 
   6   3   4        5.45        6.29      1.02 o 
  -8   4   4       73.68       74.89      3.07 o 
  -7   4   4        8.40        7.34      1.01 o 
  -6   4   4       18.05       18.30      1.31 o 
  -5   4   4       66.32       64.10      1.44 o 
  -4   4   4        2.79        3.74      0.44 o 
  -3   4   4        1.64        0.51      0.24 o 
  -2   4   4      179.78      174.85      3.40 o 
  -1   4   4       38.64       40.11      0.88 o 
   0   4   4        2.60        2.35      0.29 o 
   1   4   4      148.35      149.85      2.09 o 
   2   4   4       85.68       82.60      2.28 o 
   3   4   4        0.26        0.17      0.36 o 
   4   4   4       73.00       67.78      2.45 o 
   5   4   4       65.16       67.79      2.65 o 
  -8   5   4       27.57       29.95      1.95 o 
  -7   5   4       14.58       13.21      1.23 o 
  -6   5   4       39.56       38.18      1.65 o 
  -5   5   4       17.47       17.48      0.79 o 
  -4   5   4       29.66       28.59      1.96 o 
  -3   5   4      315.73      308.05      3.62 o 
  -2   5   4      103.15      101.00      2.60 o 
  -1   5   4      207.46      199.01      3.86 o 
   0   5   4       72.28       75.60      1.44 o 
   1   5   4      122.44      124.04      2.15 o 
   2   5   4       55.60       58.60      2.04 o 
   3   5   4       52.62       50.21      2.07 o 
   4   5   4       60.68       61.64      2.50 o 
  -8   6   4        7.03        6.23      1.07 o 
  -7   6   4        0.99        2.28      0.71 o 
  -6   6   4       87.53       85.24      2.62 o 
  -5   6   4       61.92       59.22      1.54 o 
  -4   6   4       63.07       65.77      1.57 o 
  -3   6   4      127.33      125.76      3.23 o 
  -2   6   4      130.28      132.60      3.29 o 
  -1   6   4       38.15       38.18      1.67 o 
   0   6   4       96.89       94.80      2.68 o 
   2   6   4        1.74        2.89      0.69 o 
   3   6   4       54.50       51.96      2.31 o 
  -7   7   4        9.53        8.44      1.43 o 
  -6   7   4        3.48        3.53      0.53 o 
  -5   7   4       28.45       26.58      1.09 o 
  -4   7   4       57.40       59.49      2.34 o 
  -3   7   4        0.34        1.26      0.52 o 
  -2   7   4       23.84       24.33      1.47 o 
  -1   7   4        4.95        4.39      0.71 o 
   0   7   4       19.26       18.33      1.27 o 
  -4   8   4        3.40        2.32      0.66 o 
  -3   8   4       23.21       22.37      1.54 o 
  -2   8   4        1.80        1.77      0.63 o 
  -1   8   4        3.04        4.11      1.18 o 
   0  -8   5       37.92       41.88      1.62 o 
   1  -8   5        2.27        3.36      0.86 o 
   2  -8   5       57.00       60.35      2.61 o 
   3  -8   5       50.61       54.94      2.56 o 
   4  -8   5        7.73        8.25      1.16 o 
  -2  -7   5       18.91       16.89      1.67 o 
  -1  -7   5       12.01       15.15      1.53 o 
   0  -7   5       19.65       19.95      1.04 o 
   1  -7   5        0.18        0.30      0.50 o 
   2  -7   5      198.13      188.78      4.51 o 
   3  -7   5        0.17       -0.35      0.35 o 
   4  -7   5        0.56        0.96      0.56 o 
   5  -7   5        5.73        7.87      1.05 o 
   6  -7   5       10.00       11.46      1.24 o 
  -3  -6   5       30.00       29.59      2.04 o 
  -2  -6   5       13.88       13.95      1.43 o 
  -1  -6   5      106.65       98.94      2.18 o 
   0  -6   5       58.39       58.04      2.18 o 
   1  -6   5       69.87       68.00      2.36 o 
   2  -6   5       39.74       38.39      1.78 o 
   3  -6   5       13.41       14.28      1.17 o 
   4  -6   5        1.71        3.15      0.71 o 
   5  -6   5       55.90       50.73      2.13 o 
   6  -6   5       17.79       17.56      1.34 o 
   7  -6   5        0.16        0.83      0.48 o 
  -4  -5   5       79.43       77.02      3.26 o 
  -3  -5   5       76.26       76.95      2.99 o 
  -2  -5   5       68.06       70.44      2.64 o 
  -1  -5   5      125.66      123.73      2.27 o 
   0  -5   5       58.88       59.17      2.03 o 
   1  -5   5      454.68      445.97      6.92 o 
   2  -5   5       33.21       36.43      1.62 o 
   3  -5   5       44.22       49.10      1.88 o 
   4  -5   5      160.12      158.10      3.61 o 
   5  -5   5       88.05       84.62      1.79 o 
   6  -5   5        9.42        9.84      0.99 o 
   7  -5   5       39.22       43.70      2.01 o 
   8  -5   5        2.02        1.56      0.69 o 
  -5  -4   5       83.10       81.95      3.44 o 
  -4  -4   5       30.06       25.86      1.83 o 
  -3  -4   5        0.34        0.26      0.48 o 
  -2  -4   5       97.13       92.17      2.77 o 
  -1  -4   5       90.27       94.93      1.81 o 
   0  -4   5       14.52       15.73      0.99 o 
   1  -4   5        0.47        0.47      0.35 o 
   2  -4   5      113.85      116.76      2.77 o 
   3  -4   5        0.71        0.93      0.39 o 
   4  -4   5      123.31      126.58      1.61 o 
   5  -4   5       64.06       63.80      1.44 o 
   6  -4   5        0.33        0.36      0.39 o 
   7  -4   5       54.98       57.25      2.24 o 
  -6  -3   5       28.57       29.38      2.11 o 
  -5  -3   5       16.66       16.07      1.54 o 
  -4  -3   5        9.26       12.15      1.25 o 
  -3  -3   5       12.30       14.42      1.20 o 
  -2  -3   5       57.61       59.94      2.50 o 
  -1  -3   5        1.32        1.07      0.29 o 
   0  -3   5      128.40      127.91      2.76 o 
   1  -3   5      272.02      305.00      4.83 o 
   2  -3   5      390.49      420.04      6.11 o 
   3  -3   5      267.83      257.21      2.95 o 
   4  -3   5       80.51       80.55      1.38 o 
   5  -3   5        2.29        1.97      0.34 o 
   6  -3   5      101.01      103.58      1.93 o 
   7  -3   5       45.61       49.01      2.08 o 
  -6  -2   5       78.39       76.39      3.16 o 
  -5  -2   5       93.83       87.92      3.13 o 
  -4  -2   5        8.07        9.56      1.08 o 
  -3  -2   5      217.50      208.69      2.87 o 
  -2  -2   5      487.73      493.99      4.97 o 
  -1  -2   5        0.86        3.09      0.55 o 
   0  -2   5      370.63      356.54      5.26 o 
   1  -2   5     2271.65     2346.42     25.74 o 
   2  -2   5      120.31      117.94      1.72 o 
   3  -2   5      601.97      601.81      4.39 o 
   4  -2   5      542.58      544.49      5.26 o 
   5  -2   5       37.46       38.73      2.13 o 
   6  -2   5      186.21      193.18      3.35 o 
   7  -2   5      132.18      128.23      3.38 o 
  -7  -1   5       31.17       37.19      2.43 o 
  -6  -1   5       12.97       13.19      1.41 o 
  -5  -1   5       49.02       55.61      2.38 o 
  -4  -1   5      106.51      102.38      3.00 o 
  -3  -1   5      239.96      251.01      6.60 o 
  -2  -1   5      112.52       99.83      1.68 o 
  -1  -1   5      610.19      617.28      5.61 o 
   0  -1   5      125.31      116.14      1.56 o 
   1  -1   5     3013.35     3047.25     22.69 o 
   2  -1   5      301.35      289.76      2.37 o 
   3  -1   5      211.14      218.38      3.18 o 
   4  -1   5       47.25       47.73      1.07 o 
   5  -1   5      254.22      266.78      4.73 o 
   6  -1   5       90.81       91.60      2.72 o 
   7  -1   5       22.84       25.99      1.58 o 
  -7   0   5       27.85       35.52      2.21 o 
  -6   0   5       70.36       74.24      2.95 o 
  -5   0   5        2.18        2.34      0.75 o 
  -4   0   5       55.37       55.79      1.27 o 
  -3   0   5      433.97      460.97      4.65 o 
  -2   0   5        2.88        2.68      0.46 o 
  -1   0   5      274.07      302.33      3.11 o 
   0   0   5     1898.64     2087.97     15.67 o 
   1   0   5      120.68      146.29      1.91 o 
   2   0   5       41.74       41.47      0.63 o 
   3   0   5      257.72      251.60      2.22 o 
   4   0   5        3.70        4.42      0.62 o 
   5   0   5       22.50       21.93      1.29 o 
   6   0   5       53.60       52.02      2.11 o 
   7   0   5        0.57        0.12      0.47 o 
  -8   1   5       45.15       47.77      2.68 o 
  -7   1   5       23.28       21.40      1.73 o 
  -6   1   5      135.14      140.30      3.94 o 
  -5   1   5      179.45      166.74      3.96 o 
  -4   1   5      244.44      238.65      2.93 o 
  -3   1   5      202.32      201.41      2.52 o 
  -2   1   5      693.50      731.78      6.37 o 
  -1   1   5      366.10      369.34      3.45 o 
   0   1   5     1679.23     1793.27     13.56 o 
   1   1   5       76.69       92.36      1.42 o 
   2   1   5      199.65      197.38      2.36 o 
   3   1   5       46.47       50.25      1.58 o 
   4   1   5      149.40      147.62      3.29 o 
   5   1   5       32.93       35.38      1.66 o 
   6   1   5        1.42        2.25      0.64 o 
   7   1   5        0.15        0.58      0.60 o 
  -8   2   5      103.80      117.52      4.08 o 
  -7   2   5      151.49      141.93      4.16 o 
  -6   2   5       99.08      100.28      3.19 o 
  -5   2   5      132.76      137.83      2.16 o 
  -4   2   5      689.23      700.33      6.48 o 
  -3   2   5      217.65      217.87      2.62 o 
  -2   2   5      343.35      333.98      3.36 o 
  -1   2   5     1223.79     1209.53      7.70 o 
   0   2   5        1.78        4.57      0.33 o 
   1   2   5      120.26      120.30      1.72 o 
   2   2   5      439.11      432.95      4.67 o 
   3   2   5       50.52       44.33      1.63 o 
   4   2   5       43.93       46.03      1.83 o 
   5   2   5      121.99      112.47      3.18 o 
   6   2   5       12.02       13.07      1.27 o 
  -8   3   5       10.50       10.49      1.37 o 
  -7   3   5       77.56       79.72      3.01 o 
  -6   3   5       43.85       41.68      1.97 o 
  -5   3   5       36.55       39.92      1.61 o 
  -4   3   5       43.74       44.11      1.12 o 
  -3   3   5      120.80      131.95      1.93 o 
  -2   3   5        7.93        6.87      0.31 o 
  -1   3   5      107.54      114.81      1.90 o 
   0   3   5      295.15      322.48      3.91 o 
   1   3   5      296.75      296.87      3.23 o 
   2   3   5       17.08       16.84      0.67 o 
   3   3   5       47.93       46.67      1.80 o 
   4   3   5       14.12       14.46      1.18 o 
   5   3   5        7.54        9.00      1.08 o 
  -8   4   5        9.57        5.39      1.06 o 
  -7   4   5       20.85       23.18      1.61 o 
  -6   4   5        1.82        2.29      0.41 o 
  -5   4   5       69.47       66.91      1.51 o 
  -4   4   5       11.72       10.76      0.72 o 
  -3   4   5        2.76        3.28      0.36 o 
  -2   4   5       79.75       82.37      2.27 o 
  -1   4   5        1.33        1.47      0.25 o 
   0   4   5       17.81       17.63      0.68 o 
   1   4   5      104.53      104.27      1.74 o 
   2   4   5       45.47       43.65      1.67 o 
   3   4   5        3.57        3.08      0.64 o 
   4   4   5       49.06       47.07      2.09 o 
   5   4   5       15.23       20.03      1.58 o 
  -8   5   5       39.58       41.62      2.32 o 
  -7   5   5       15.00       14.50      1.30 o 
  -6   5   5       21.44       23.24      1.34 o 
  -5   5   5       50.47       46.11      1.29 o 
  -4   5   5       80.73       77.76      1.97 o 
  -3   5   5       28.93       30.40      1.15 o 
  -2   5   5      142.05      139.57      3.25 o 
  -1   5   5        0.41        0.43      0.36 o 
   0   5   5      549.73      538.75      5.24 o 
   1   5   5       26.18       28.51      1.59 o 
   2   5   5       75.96       76.86      2.42 o 
   3   5   5       42.60       46.48      2.04 o 
   4   5   5       43.89       46.84      2.22 o 
  -7   6   5        1.20        1.60      0.65 o 
  -6   6   5       21.31       20.43      3.32 o 
  -5   6   5       35.34       33.75      1.79 o 
  -4   6   5        4.73        4.70      0.50 o 
  -2   6   5       55.03       55.57      2.10 o 
  -1   6   5       44.99       43.46      1.84 o 
   0   6   5       56.88       58.30      2.13 o 
   2   6   5        3.27        4.89      0.81 o 
  -7   7   5        2.16        2.44      0.71 o 
  -6   7   5        7.96        7.57      0.70 o 
  -5   7   5        7.98        7.46      0.97 o 
  -4   7   5        2.67        3.52      0.73 o 
  -3   7   5       30.78       29.42      1.66 o 
  -2   7   5        0.10        0.29      0.40 o 
  -1   7   5      131.50      123.07      3.46 o 
   0   7   5        8.46        6.96      0.90 o 
  -1  -7   6        7.89        8.35      1.21 o 
   0  -7   6       30.23       30.91      1.36 o 
   1  -7   6        2.69        2.65      0.73 o 
   2  -7   6       27.78       28.51      1.74 o 
   3  -7   6        3.71        4.41      0.88 o 
   4  -7   6      236.91      235.52      5.34 o 
   5  -7   6       33.04       30.06      1.84 o 
   6  -7   6       11.44        9.38      1.16 o 
  -3  -6   6      106.18      104.19      3.84 o 
  -2  -6   6       20.83       21.75      1.67 o 
  -1  -6   6      138.34      138.52      2.70 o 
   0  -6   6       27.66       29.26      1.18 o 
   1  -6   6       22.90       19.69      1.35 o 
   2  -6   6      375.47      357.55      6.43 o 
   3  -6   6      101.55      100.45      3.04 o 
   4  -6   6        2.96        3.37      0.74 o 
   5  -6   6       75.73       75.65      2.69 o 
   6  -6   6       29.94       28.34      1.67 o 
   7  -6   6        2.70        2.22      0.66 o 
  -4  -5   6       52.45       51.96      2.71 o 
  -3  -5   6      104.11       98.41      3.47 o 
  -2  -5   6       70.73       70.35      2.69 o 
  -1  -5   6      131.90      134.71      3.52 o 
   0  -5   6       36.47       32.66      1.59 o 
   1  -5   6      203.64      201.38      4.24 o 
   2  -5   6      110.29      116.05      3.07 o 
   3  -5   6      196.35      198.75      4.25 o 
   4  -5   6      109.91      111.81      3.08 o 
   5  -5   6      179.66      172.11      3.96 o 
   6  -5   6       11.53       12.37      1.11 o 
   7  -5   6       38.80       43.44      2.04 o 
  -5  -4   6       22.30       25.54      2.08 o 
  -4  -4   6      229.62      216.37      5.38 o 
  -3  -4   6       12.01        9.72      1.14 o 
  -2  -4   6      104.92      100.80      3.62 o 
  -1  -4   6       32.18       33.26      1.11 o 
   0  -4   6        4.98        5.54      0.72 o 
   1  -4   6      284.96      273.71      4.89 o 
   2  -4   6        2.84        2.74      0.61 o 
   3  -4   6      155.37      153.21      3.44 o 
   4  -4   6      121.19      127.33      2.10 o 
   5  -4   6       24.61       26.23      1.67 o 
   6  -4   6        5.65        6.17      0.78 o 
  -5  -3   6       69.94       63.97      2.87 o 
  -4  -3   6       74.91       72.91      2.81 o 
  -3  -3   6       26.26       26.60      1.58 o 
  -2  -3   6       85.82       87.27      1.78 o 
  -1  -3   6       10.24        9.95      0.63 o 
   0  -3   6      212.17      203.65      3.90 o 
   1  -3   6       35.25       37.68      1.52 o 
   2  -3   6        1.27        1.52      0.49 o 
   3  -3   6       74.40       81.32      1.56 o 
   4  -3   6      821.85      771.70     14.62 o 
   5  -3   6        0.37        0.65      0.37 o 
   6  -3   6       67.31       69.95      2.28 o 
  -6  -2   6       73.52       73.44      3.15 o 
  -5  -2   6      337.57      308.57      6.47 o 
  -4  -2   6       49.98       47.73      2.17 o 
  -3  -2   6      294.43      284.25      4.27 o 
  -2  -2   6      318.89      323.24      3.81 o 
  -1  -2   6       54.01       57.79      1.27 o 
   0  -2   6      294.41      295.17      3.26 o 
   1  -2   6       80.34       73.68      2.12 o 
   2  -2   6       32.69       33.93      0.97 o 
   3  -2   6      879.77      859.85      6.02 o 
   4  -2   6      325.45      314.43      3.58 o 
   5  -2   6       23.61       25.54      1.33 o 
   6  -2   6      151.55      163.60      3.71 o 
   7  -2   6       81.89       82.23      2.74 o 
  -7  -1   6       24.56       22.91      2.03 o 
  -5  -1   6       13.67       14.28      1.35 o 
  -4  -1   6        2.00        2.19      0.67 o 
  -3  -1   6       83.93       88.28      1.75 o 
  -2  -1   6       25.24       27.84      0.94 o 
  -1  -1   6      268.15      251.59      3.12 o 
   0  -1   6       37.05       39.91      2.00 o 
   1  -1   6       17.05       14.78      0.85 o 
   2  -1   6      152.14      156.63      2.18 o 
   3  -1   6     1616.72     1577.78     12.53 o 
   4  -1   6       84.01       77.87      2.19 o 
   5  -1   6      155.92      154.40      3.49 o 
   6  -1   6       46.17       41.72      1.90 o 
   7  -1   6       32.76       33.95      1.88 o 
  -7   0   6        0.72        1.94      0.95 o 
  -6   0   6       86.55       85.28      3.21 o 
  -4   0   6      194.77      180.03      2.62 o 
  -3   0   6      176.92      185.39      2.58 o 
  -2   0   6        0.39        0.93      0.36 o 
  -1   0   6        3.76        3.99      0.69 o 
   0   0   6      331.56      325.25      2.84 o 
   1   0   6      222.70      233.93      2.76 o 
   2   0   6      336.17      329.55      3.54 o 
   3   0   6      156.98      152.64      2.16 o 
   4   0   6        1.88        2.99      0.60 o 
   5   0   6       44.70       45.15      1.90 o 
   6   0   6       64.53       60.77      2.38 o 
   7   0   6       11.39       13.21      1.33 o 
  -7   1   6       15.12       18.02      1.64 o 
  -6   1   6       57.04       64.34      2.65 o 
  -5   1   6       80.35       81.56      2.72 o 
  -4   1   6      342.16      344.07      3.91 o 
  -3   1   6      250.82      252.25      5.84 o 
  -2   1   6      532.80      517.44      4.90 o 
  -1   1   6      292.85      297.34      3.34 o 
   0   1   6      504.33      504.58      4.72 o 
   1   1   6      843.19      866.24      7.34 o 
   2   1   6     1038.50      993.08      8.32 o 
   3   1   6      172.06      177.68      3.58 o 
   4   1   6      399.09      395.21      6.32 o 
   5   1   6       73.58       72.98      2.52 o 
   6   1   6       34.64       32.59      1.83 o 
  -8   2   6        2.36        1.75      0.89 o 
  -7   2   6      138.15      144.84      4.28 o 
  -6   2   6        2.50        3.66      0.84 o 
  -5   2   6      391.90      362.09      4.20 o 
  -4   2   6      266.32      277.23      3.35 o 
  -3   2   6      190.13      191.32      2.50 o 
  -2   2   6      100.70       96.69      1.49 o 
  -1   2   6     1184.02     1167.96     12.30 o 
   0   2   6      455.94      476.53      8.28 o 
   1   2   6       24.68       22.86      0.76 o 
   2   2   6      163.31      162.71      2.26 o 
   3   2   6       42.75       42.03      1.69 o 
   4   2   6       26.08       30.22      1.57 o 
   5   2   6       89.87       87.72      2.90 o 
   6   2   6       15.51       15.33      1.41 o 
  -8   3   6        8.32        9.49      1.34 o 
  -7   3   6       43.95       42.58      2.22 o 
  -6   3   6       40.62       37.86      1.91 o 
  -5   3   6      108.02      103.55      1.94 o 
  -4   3   6       29.37       30.30      0.97 o 
  -3   3   6       56.00       56.46      1.71 o 
  -2   3   6       20.21       20.65      1.14 o 
  -1   3   6      102.57      100.66      1.58 o 
   0   3   6       63.07       66.74      1.45 o 
   1   3   6       16.25       16.20      0.68 o 
   2   3   6      201.34      205.02      2.88 o 
   3   3   6      309.07      298.88      5.32 o 
   4   3   6        0.56       -0.29      0.39 o 
   5   3   6        4.11        3.99      0.84 o 
  -8   4   6       86.97       88.70      3.44 o 
  -7   4   6       15.14       16.02      1.43 o 
  -6   4   6      107.42       93.42      1.96 o 
  -5   4   6       17.28       19.79      0.86 o 
  -4   4   6       97.33       96.11      1.81 o 
  -3   4   6        0.43        0.25      0.32 o 
  -2   4   6      304.61      295.69      5.15 o 
  -1   4   6       39.03       43.27      1.23 o 
   0   4   6       41.73       42.36      1.08 o 
   1   4   6       97.74       98.99      1.78 o 
   2   4   6       51.17       51.25      1.92 o 
   3   4   6        2.85        3.62      0.72 o 
   4   4   6       52.35       51.44      2.24 o 
  -7   5   6       33.75       32.16      1.85 o 
  -6   5   6       58.05       58.91      1.59 o 
  -5   5   6       21.29       23.62      0.96 o 
  -4   5   6       60.86       60.81      2.21 o 
  -3   5   6       56.54       56.50      2.10 o 
  -2   5   6      126.03      126.87      3.22 o 
  -1   5   6       35.64       39.14      1.70 o 
   0   5   6       21.07       19.72      1.19 o 
   1   5   6        7.84        7.63      1.10 o 
   2   5   6      349.60      350.78      6.02 o 
   3   5   6        0.14       -0.10      0.46 o 
  -7   6   6       10.56       11.61      1.23 o 
  -6   6   6        0.92        0.72      0.35 o 
  -5   6   6       58.53       56.35      2.26 o 
  -4   6   6        4.56        4.43      0.75 o 
  -3   6   6       68.34       66.58      2.43 o 
  -2   6   6        7.28        5.88      0.80 o 
  -1   6   6        5.49        4.39      0.72 o 
   0   6   6       90.92       87.69      2.70 o 
   2   6   6        1.18        0.60      0.55 o 
  -5   7   6        9.13       10.05      1.16 o 
  -4   7   6        5.65        4.92      0.85 o 
  -3   7   6       15.35       13.26      1.22 o 
  -2   7   6        0.19       -0.24      0.39 o 
  -1   7   6        5.25        7.31      0.95 o 
   1  -8   7        3.26        4.15      0.92 o 
  -1  -7   7       10.98       11.65      1.43 o 
   0  -7   7       18.32       18.88      1.11 o 
   1  -7   7        5.00        5.44      0.97 o 
   2  -7   7       26.49       27.61      1.77 o 
   3  -7   7        3.13        1.89      0.75 o 
   4  -7   7        5.84        5.85      1.02 o 
   5  -7   7      122.72      116.95      3.74 o 
   6  -7   7        9.45        8.00      1.20 o 
  -2  -6   7        0.14        1.90      0.80 o 
  -1  -6   7      385.24      385.10      5.10 o 
   0  -6   7       19.28       20.04      1.38 o 
   1  -6   7        4.68        4.02      0.81 o 
   2  -6   7      163.42      155.76      4.01 o 
   3  -6   7       25.64       28.15      1.71 o 
   4  -6   7      329.50      326.26      6.33 o 
   5  -6   7        7.11        7.52      1.08 o 
   6  -6   7       29.59       25.64      1.74 o 
  -3  -5   7       82.28       86.75      3.30 o 
  -2  -5   7       62.51       61.21      2.56 o 
  -1  -5   7       73.70       78.17      1.90 o 
   0  -5   7       33.87       33.19      1.18 o 
   1  -5   7      124.30      117.65      3.24 o 
   2  -5   7       44.80       43.07      1.92 o 
   3  -5   7       87.56       92.41      2.88 o 
   4  -5   7      249.81      253.80      5.18 o 
   5  -5   7        8.09        6.10      0.91 o 
  -4  -4   7        0.56       -0.17      0.56 o 
  -3  -4   7       36.52       39.99      2.08 o 
  -2  -4   7      437.70      418.74      5.19 o 
  -1  -4   7        5.46        6.19      0.58 o 
   0  -4   7        0.49        0.52      0.41 o 
   1  -4   7      291.33      283.17      5.21 o 
   2  -4   7       75.79       80.40      2.50 o 
   3  -4   7       71.01       75.17      2.43 o 
   4  -4   7       84.47       86.72      2.68 o 
   5  -4   7       59.18       53.80      1.70 o 
  -5  -3   7       28.32       29.43      2.01 o 
  -4  -3   7      308.25      296.94      6.30 o 
  -3  -3   7       87.13       83.55      2.85 o 
  -2  -3   7      152.46      154.29      4.06 o 
  -1  -3   7       69.03       72.07      1.59 o 
   0  -3   7      242.04      244.66      3.51 o 
   1  -3   7      111.46      111.44      2.90 o 
   2  -3   7      128.47      124.99      3.09 o 
   3  -3   7      126.98      123.20      2.09 o 
   4  -3   7       54.21       52.03      1.35 o 
   5  -3   7       56.33       50.43      1.91 o 
   6  -3   7      178.16      187.34      4.11 o 
  -6  -2   7       88.63       77.16      3.28 o 
  -5  -2   7      120.76      116.99      3.77 o 
  -4  -2   7      195.85      187.81      4.57 o 
  -3  -2   7      223.45      219.64      3.17 o 
  -2  -2   7        1.77        2.00      0.56 o 
  -1  -2   7      115.32      117.80      2.19 o 
   0  -2   7      569.54      577.87      5.58 o 
   1  -2   7      225.95      216.20      4.22 o 
   2  -2   7        1.04        0.82      0.30 o 
   3  -2   7       30.17       26.79      0.97 o 
   4  -2   7      725.49      698.10      6.65 o 
   5  -2   7        0.44        0.55      0.46 o 
   6  -2   7      106.64      104.30      3.05 o 
   7  -2   7       28.09       30.41      1.79 o 
  -6  -1   7       36.47       36.28      2.26 o 
  -5  -1   7      145.45      131.07      3.86 o 
  -4  -1   7        9.45        7.98      1.00 o 
  -3  -1   7       36.15       33.71      1.13 o 
  -2  -1   7        0.36        0.58      0.48 o 
  -1  -1   7       70.29       76.86      2.70 o 
   0  -1   7       18.34       18.04      1.21 o 
   1  -1   7        7.48        9.20      1.58 o 
   2  -1   7        0.98        0.43      0.37 o 
   3  -1   7        5.83        4.92      0.49 o 
   4  -1   7      301.66      299.43      5.15 o 
   5  -1   7       92.65       94.30      2.74 o 
   6  -1   7        0.17        0.48      0.50 o 
   7  -1   7        6.60        6.82      1.03 o 
  -7   0   7       30.62       26.48      2.08 o 
  -6   0   7       88.67       96.76      3.49 o 
  -5   0   7       23.06       14.71      1.29 o 
  -4   0   7       18.33       14.56      0.79 o 
  -3   0   7       28.19       30.08      3.22 o 
  -2   0   7      169.46      172.01      3.13 o 
  -1   0   7       43.13       45.95      1.77 o 
   0   0   7       90.94       81.32      1.54 o 
   1   0   7        8.37        8.19      0.53 o 
   2   0   7       11.92       13.18      0.80 o 
   3   0   7     1380.35     1356.87     11.16 o 
   4   0   7       28.00       24.96      1.36 o 
   5   0   7       84.06       81.59      2.67 o 
   6   0   7       49.73       51.45      2.29 o 
  -7   1   7       41.89       43.30      2.43 o 
  -6   1   7       71.70       66.78      2.75 o 
  -5   1   7        3.04        5.70      0.94 o 
  -4   1   7      243.43      235.69      3.16 o 
  -3   1   7      100.88      100.40      1.80 o 
  -2   1   7      387.18      386.00      6.09 o 
  -1   1   7      300.61      282.49      4.89 o 
   0   1   7      263.10      268.27      3.98 o 
   1   1   7      206.94      199.25      2.60 o 
   2   1   7      431.07      417.23      4.35 o 
   3   1   7      657.91      666.11      8.96 o 
   4   1   7       19.30       22.10      1.36 o 
   5   1   7       33.15       32.34      1.76 o 
   6   1   7       65.74       71.62      2.81 o 
  -7   2   7       50.47       53.64      2.63 o 
  -6   2   7        4.67        3.84      0.87 o 
  -5   2   7       16.28       12.24      0.73 o 
  -4   2   7      403.17      392.34      4.39 o 
  -3   2   7      284.25      279.02      5.89 o 
  -2   2   7        0.40        0.31      0.40 o 
  -1   2   7      331.05      320.63      3.51 o 
   0   2   7      116.44      110.08      1.80 o 
   1   2   7      122.54      119.66      1.93 o 
   2   2   7      907.95      895.11      7.89 o 
   3   2   7       97.17       92.39      2.68 o 
   4   2   7       79.39       81.06      2.68 o 
   5   2   7       47.98       50.75      2.26 o 
  -7   3   7        8.43        7.56      1.11 o 
  -6   3   7        0.53        0.11      0.46 o 
  -5   3   7      179.94      168.97      2.65 o 
  -4   3   7       15.94       17.29      1.29 o 
  -3   3   7      116.48      120.85      3.03 o 
  -2   3   7       34.97       32.34      1.48 o 
  -1   3   7       46.79       47.67      1.12 o 
   0   3   7       31.72       30.36      0.93 o 
   1   3   7      175.93      175.82      2.49 o 
   2   3   7       55.61       59.02      2.06 o 
   3   3   7       70.93       72.67      2.47 o 
   4   3   7       40.71       42.80      2.05 o 
   5   3   7       22.43       24.52      1.69 o 
  -7   4   7       21.54       22.20      1.62 o 
  -6   4   7        5.85        7.53      0.81 o 
  -5   4   7      436.21      417.79      6.90 o 
  -4   4   7       85.23       86.32      2.64 o 
  -3   4   7        5.52        5.28      0.73 o 
  -2   4   7      342.64      328.62      5.73 o 
  -1   4   7      142.25      146.97      3.42 o 
   0   4   7       28.21       30.80      1.58 o 
   1   4   7      205.75      209.21      2.89 o 
   2   4   7       52.13       53.13      2.04 o 
   3   4   7      104.20      104.58      3.13 o 
   4   4   7       22.91       24.26      1.66 o 
  -7   5   7       25.23       27.23      1.76 o 
  -6   5   7      142.48      130.14      3.49 o 
  -5   5   7       11.21       11.67      1.09 o 
  -4   5   7      101.05       98.12      2.99 o 
  -3   5   7       21.83       23.33      1.43 o 
  -2   5   7       70.72       66.66      2.37 o 
  -1   5   7       40.38       40.01      1.80 o 
   0   5   7      105.50      106.74      2.98 o 
   1   5   7        6.24        8.50      0.91 o 
   2   5   7        6.59        6.22      0.88 o 
   3   5   7      155.97      162.19      4.17 o 
  -6   6   7       80.34       75.51      2.76 o 
  -5   6   7        2.25        2.26      0.67 o 
  -4   6   7        9.84        8.81      1.01 o 
  -3   6   7       89.40       84.15      2.84 o 
  -2   6   7       10.26       10.68      1.07 o 
  -1   6   7        3.40        1.92      0.57 o 
   0   6   7       15.46       14.49      1.18 o 
  -3   7   7       22.62       21.58      1.51 o 
  -2   7   7        3.68        3.75      0.79 o 
  -1   7   7       15.70       15.68      1.33 o 
   0  -7   8       54.39       47.72      1.73 o 
   1  -7   8        8.98       10.08      0.87 o 
   2  -7   8       22.82       22.11      1.73 o 
   3  -7   8        3.39        4.85      1.00 o 
   4  -7   8        3.87        4.65      1.01 o 
  -2  -6   8       34.21       35.90      2.18 o 
  -1  -6   8       22.34       21.17      1.19 o 
   0  -6   8      190.43      192.11      4.87 o 
   1  -6   8       19.89       18.91      1.52 o 
   2  -6   8       79.14       78.33      2.88 o 
   3  -6   8        2.54        3.76      0.87 o 
   4  -6   8       22.40       19.86      1.59 o 
   5  -6   8      131.24      128.51      3.83 o 
  -3  -5   8        1.59        1.52      0.85 o 
  -2  -5   8       13.04       13.24      1.35 o 
  -1  -5   8      223.81      221.00      4.56 o 
   0  -5   8        0.80        0.63      0.37 o 
   1  -5   8       59.25       64.51      2.50 o 
   2  -5   8       12.29       14.79      1.28 o 
   3  -5   8       25.21       26.77      1.67 o 
   4  -5   8       87.59       91.53      3.05 o 
   5  -5   8       38.30       41.96      2.09 o 
  -4  -4   8        4.74        4.84      1.05 o 
  -3  -4   8        0.24       -0.17      0.51 o 
  -2  -4   8        0.21        0.09      0.42 o 
  -1  -4   8      729.15      733.92      7.48 o 
   0  -4   8       19.20       20.64      0.93 o 
   1  -4   8       99.42       97.70      2.96 o 
   2  -4   8       39.59       41.70      1.93 o 
   3  -4   8       57.37       60.20      2.34 o 
   4  -4   8      192.77      189.90      4.38 o 
   5  -4   8       22.51       23.94      1.04 o 
  -5  -3   8       10.60       10.90      1.43 o 
  -4  -3   8       44.10       43.56      2.29 o 
  -3  -3   8      100.41      107.77      3.32 o 
  -2  -3   8      706.98      699.55      7.20 o 
  -1  -3   8        2.17        3.05      0.64 o 
   0  -3   8      341.18      329.77      3.97 o 
   1  -3   8      136.30      131.84      3.40 o 
   2  -3   8      165.68      168.20      3.92 o 
   3  -3   8      254.27      243.06      3.47 o 
   4  -3   8       84.74       82.47      1.82 o 
   5  -3   8        5.81        5.66      0.82 o 
   6  -3   8        6.24        6.09      0.90 o 
   7  -3   8       52.85       60.19      2.50 o 
  -5  -2   8       54.07       51.49      2.54 o 
  -4  -2   8       18.70       20.70      1.60 o 
  -3  -2   8      177.23      173.11      2.87 o 
  -2  -2   8     1271.13     1282.61     11.37 o 
  -1  -2   8      300.37      299.56      3.70 o 
   0  -2   8      317.43      314.82      5.74 o 
   1  -2   8      307.77      315.52      5.73 o 
   2  -2   8       58.10       58.49      1.46 o 
   3  -2   8       80.18       84.37      1.79 o 
   4  -2   8        4.26        5.02      0.69 o 
   5  -2   8       18.10       19.94      1.33 o 
   6  -2   8      162.42      182.42      4.31 o 
   7  -2   8       10.50        9.73      1.19 o 
  -6  -1   8        6.31        9.13      1.33 o 
  -5  -1   8       77.24       70.42      2.84 o 
  -4  -1   8      106.97      114.32      3.39 o 
  -3  -1   8      219.92      222.55      3.40 o 
  -2  -1   8      150.26      156.33      2.51 o 
  -1  -1   8      227.54      216.79      4.46 o 
   0  -1   8        7.48        7.67      0.91 o 
   1  -1   8       16.78       21.66      1.18 o 
   2  -1   8       24.71       21.58      1.56 o 
   3  -1   8        0.57        0.96      0.48 o 
   4  -1   8       21.13       18.72      1.23 o 
   5  -1   8       21.70       23.78      1.50 o 
   6  -1   8       85.26       93.95      3.10 o 
  -6   0   8       90.81       95.30      3.47 o 
  -5   0   8       35.08       41.92      2.18 o 
  -4   0   8      146.26      148.30      3.48 o 
  -3   0   8      476.16      490.52      5.28 o 
  -2   0   8      747.18      754.48     10.43 o 
  -1   0   8      631.43      627.96      9.03 o 
   0   0   8      328.73      335.54      5.78 o 
   1   0   8        0.63        0.86      0.31 o 
   2   0   8        3.90        3.58      0.46 o 
   3   0   8       79.57       79.02      1.68 o 
   4   0   8       34.95       34.76      1.68 o 
   5   0   8      194.33      198.32      4.46 o 
   6   0   8       16.42       16.59      1.44 o 
  -7   1   8       38.40       44.42      2.51 o 
  -6   1   8      139.24      140.67      4.07 o 
  -5   1   8       60.22       62.15      2.45 o 
  -4   1   8       57.70       61.91      1.54 o 
  -3   1   8       18.63       19.40      1.24 o 
  -2   1   8      611.19      622.53      8.98 o 
  -1   1   8       53.34       57.01      2.05 o 
   0   1   8      161.50      159.25      2.37 o 
   1   1   8      104.08       98.90      1.82 o 
   2   1   8      110.68      105.97      1.93 o 
   3   1   8       50.69       49.80      1.93 o 
   4   1   8      234.31      234.00      4.82 o 
   5   1   8      156.90      156.84      4.08 o 
   6   1   8        0.12        0.16      0.47 o 
  -7   2   8       50.14       53.45      2.65 o 
  -6   2   8        6.52        8.44      1.11 o 
  -5   2   8        3.84        4.65      0.67 o 
  -4   2   8       49.73       52.93      2.04 o 
  -3   2   8      249.72      259.18      4.93 o 
  -2   2   8      804.18      787.90     10.78 o 
  -1   2   8       52.73       53.83      1.60 o 
   0   2   8        0.87        1.91      0.46 o 
   1   2   8        2.88        2.25      0.36 o 
   2   2   8      250.51      237.49      3.14 o 
   3   2   8       84.98       79.97      2.57 o 
   4   2   8       28.32       32.89      1.78 o 
   5   2   8        4.32        3.13      0.83 o 
  -7   3   8       25.25       25.76      1.78 o 
  -5   3   8        3.56        3.39      0.68 o 
  -4   3   8        2.83        2.50      0.64 o 
  -3   3   8      313.90      317.55      5.75 o 
  -2   3   8        0.58       -0.02      0.34 o 
  -1   3   8      101.93      100.44      1.79 o 
   0   3   8       23.03       22.69      0.87 o 
   1   3   8       83.46       78.56      1.87 o 
   2   3   8       45.24       42.75      1.80 o 
   3   3   8       85.32       83.53      2.73 o 
   4   3   8       14.44       15.69      1.38 o 
  -6   4   8        5.23        4.59      0.80 o 
  -5   4   8       78.41       78.12      2.66 o 
  -4   4   8       26.47       28.33      1.58 o 
  -3   4   8      625.96      608.32      9.21 o 
  -2   4   8        0.37        0.48      0.42 o 
  -1   4   8       97.45       96.87      2.87 o 
   0   4   8       53.62       54.83      1.37 o 
   1   4   8      273.62      270.65      3.51 o 
   2   4   8       55.88       52.61      2.09 o 
   3   4   8        0.13        0.65      0.61 o 
  -6   5   8       37.27       40.61      2.01 o 
  -5   5   8       54.33       61.29      2.48 o 
  -4   5   8      134.53      133.32      3.72 o 
  -3   5   8        0.50        0.54      0.46 o 
  -2   5   8      122.42      123.70      3.47 o 
  -1   5   8        9.67        8.42      0.98 o 
   0   5   8       65.62       66.27      2.44 o 
   2   5   8       15.42       15.33      1.31 o 
  -5   6   8       25.05       25.96      1.67 o 
  -4   6   8       51.69       51.65      2.35 o 
  -3   6   8       70.27       69.70      2.69 o 
  -2   6   8       89.63       85.72      2.97 o 
  -1   6   8        0.22        0.20      0.42 o 
   0   6   8       28.80       32.30      1.76 o 
   1  -7   9        3.98        4.27      0.87 o 
  -1  -6   9       67.70       72.01      2.11 o 
   0  -6   9        0.64        0.66      0.47 o 
   1  -6   9        2.63        1.79      0.46 o 
   2  -6   9      183.38      182.30      4.76 o 
   3  -6   9        1.51        1.40      0.73 o 
   4  -6   9        0.23       -0.50      0.50 o 
   5  -6   9       36.51       33.59      2.09 o 
  -3  -5   9       10.98       11.43      1.43 o 
  -2  -5   9       11.18       10.33      1.24 o 
  -1  -5   9       41.28       40.44      1.87 o 
   0  -5   9       20.72       19.85      1.04 o 
   1  -5   9       73.12       69.84      1.81 o 
   2  -5   9        0.14        0.83      0.66 o 
   3  -5   9        5.19        5.73      1.01 o 
   4  -5   9       17.43       17.13      1.55 o 
   5  -5   9       14.14       15.88      1.52 o 
  -4  -4   9        6.01        5.09      1.17 o 
  -3  -4   9        5.69        5.62      1.02 o 
  -2  -4   9       42.47       44.28      1.54 o 
  -1  -4   9        0.60        0.31      0.35 o 
   0  -4   9       18.63       18.72      0.95 o 
   1  -4   9      404.54      384.12      7.01 o 
   2  -4   9        0.69        1.15      0.67 o 
   3  -4   9        5.37        7.43      1.08 o 
   4  -4   9      157.25      154.43      4.11 o 
   5  -4   9       54.82       56.64      1.64 o 
   6  -4   9       30.91       30.13      1.74 o 
  -4  -3   9       19.67       18.33      1.61 o 
  -3  -3   9       24.80       28.80      1.74 o 
  -2  -3   9       14.19       15.10      1.36 o 
  -1  -3   9      398.27      396.41      4.80 o 
   0  -3   9      227.51      220.36      4.90 o 
   1  -3   9       52.14       58.48      2.38 o 
   2  -3   9      123.20      124.18      3.51 o 
   3  -3   9      186.73      171.17      4.26 o 
   4  -3   9      128.48      129.31      2.45 o 
   5  -3   9       49.59       51.30      2.14 o 
   6  -3   9       55.60       55.89      2.33 o 
  -5  -2   9       23.90       25.21      1.93 o 
  -4  -2   9        5.31        4.76      0.99 o 
  -3  -2   9       48.05       47.42      1.50 o 
  -2  -2   9       85.30       84.77      2.81 o 
  -1  -2   9      174.22      168.26      4.10 o 
   0  -2   9      312.23      276.52      5.53 o 
   1  -2   9        0.73        2.25      0.72 o 
   2  -2   9       35.95       31.87      1.75 o 
   3  -2   9      199.12      195.06      3.00 o 
   4  -2   9       54.04       55.07      1.54 o 
   5  -2   9        0.14        0.50      0.51 o 
   6  -2   9        0.48        0.79      0.60 o 
  -6  -1   9        0.20       -0.63      0.67 o 
  -5  -1   9        8.77       11.29      1.35 o 
  -4  -1   9       30.90       36.11      1.95 o 
  -3  -1   9      109.95      113.39      3.21 o 
  -2  -1   9      353.66      354.53      6.38 o 
  -1  -1   9        3.99        2.69      0.72 o 
   0  -1   9       14.36       14.75      1.24 o 
   1  -1   9       53.02       47.92      2.05 o 
   2  -1   9       63.53       56.95      1.50 o 
   3  -1   9       34.31       37.36      1.22 o 
   4  -1   9        0.49        1.69      0.57 o 
   5  -1   9        6.61        7.53      1.00 o 
   6  -1   9        1.26        1.44      0.72 o 
  -6   0   9       90.54       93.63      3.45 o 
  -5   0   9       34.02       34.19      2.02 o 
  -4   0   9       97.23      100.48      2.95 o 
  -3   0   9      390.80      404.81      6.87 o 
  -2   0   9      179.73      197.73      4.39 o 
  -1   0   9       26.01       22.35      1.46 o 
   0   0   9       44.32       50.14      2.04 o 
   1   0   9      160.52      139.09      2.35 o 
   2   0   9      100.89      103.52      2.00 o 
   3   0   9       59.71       60.35      1.54 o 
   4   0   9        0.17        0.35      0.45 o 
   5   0   9       13.32       13.39      1.29 o 
  -6   1   9       74.18       87.09      3.24 o 
  -4   1   9      173.59      173.91      4.07 o 
  -3   1   9      123.28      124.81      3.36 o 
  -2   1   9       17.62       17.31      1.24 o 
  -1   1   9      146.85      144.16      3.57 o 
   0   1   9      100.14      104.44      1.98 o 
   1   1   9       52.44       53.79      1.38 o 
   2   1   9       58.82       58.56      1.48 o 
   3   1   9        3.83        2.76      0.68 o 
   4   1   9       39.99       40.18      1.96 o 
   5   1   9       50.92       55.24      2.44 o 
  -5   2   9        6.03        6.09      0.84 o 
  -4   2   9      135.42      132.64      3.53 o 
  -3   2   9        2.30        2.46      0.65 o 
  -2   2   9       84.37       87.34      2.77 o 
  -1   2   9      104.33      102.89      2.99 o 
   0   2   9       82.12       73.59      2.72 o 
   1   2   9        8.01        5.70      0.64 o 
   2   2   9       33.71       32.49      1.11 o 
   3   2   9        2.96        3.37      0.73 o 
   4   2   9       16.85       18.60      1.46 o 
  -5   3   9       23.20       23.64      1.55 o 
  -4   3   9        1.78        3.24      0.74 o 
  -3   3   9        9.50        8.84      1.00 o 
  -2   3   9      243.65      235.45      4.95 o 
  -1   3   9       29.30       30.90      1.04 o 
   0   3   9       16.52       17.20      1.98 o 
   1   3   9       63.53       68.87      1.63 o 
   2   3   9       17.37       15.40      1.20 o 
   3   3   9       49.07       49.30      2.15 o 
   4   3   9       58.94       60.01      2.56 o 
  -6   4   9        9.40       11.30      1.17 o 
  -5   4   9       96.74       99.07      3.19 o 
  -4   4   9        1.29        1.48      0.60 o 
  -3   4   9        1.79        2.61      0.68 o 
  -2   4   9      405.53      422.73      7.40 o 
  -1   4   9       95.23       97.69      3.04 o 
   0   4   9        2.05        1.90      0.40 o 
   1   4   9      159.84      157.90      2.65 o 
   2   4   9       62.38       57.42      2.27 o 
   3   4   9       27.86       32.82      1.90 o 
  -5   5   9        3.13        3.37      0.80 o 
  -4   5   9       10.74       10.79      1.21 o 
  -3   5   9      164.90      163.72      4.31 o 
  -2   5   9        0.14        0.16      0.43 o 
  -1   5   9       12.80       13.77      1.25 o 
   0   5   9       44.28       47.99      2.13 o 
  -2   6   9        0.18        0.50      0.43 o 
  -1   6   9        8.23        7.44      1.00 o 
  -2  -5  10       43.64       42.92      2.34 o 
  -1  -5  10        1.74        1.05      0.52 o 
   0  -5  10        4.27        4.15      1.01 o 
   1  -5  10        5.45        4.57      1.01 o 
   2  -5  10       33.59       29.23      1.98 o 
   3  -5  10        0.12       -0.60      0.63 o 
   4  -5  10       12.41       12.91      1.43 o 
   5  -5  10        0.08       -0.62      0.62 o 
  -3  -4  10        9.45        8.64      1.24 o 
  -2  -4  10       52.85       51.65      2.54 o 
  -1  -4  10       30.36       30.22      1.95 o 
   0  -4  10        1.91        2.30      0.86 o 
   1  -4  10       53.64       47.47      2.34 o 
   2  -4  10       75.52       66.43      2.74 o 
   3  -4  10        8.62        7.38      1.13 o 
   4  -4  10       56.74       58.49      2.62 o 
   6  -4  10       12.09       14.47      1.38 o 
  -4  -3  10       76.51       82.32      3.25 o 
  -2  -3  10        2.97        1.59      0.80 o 
  -1  -3  10       17.75       16.75      1.50 o 
   0  -3  10       34.68       34.35      1.98 o 
   1  -3  10      249.49      223.97      5.21 o 
   2  -3  10       10.11       14.47      1.40 o 
   3  -3  10      120.67      123.53      3.77 o 
   4  -3  10       43.08       42.40      1.47 o 
   5  -3  10       46.74       49.76      2.19 o 
   6  -3  10       79.57       93.09      3.21 o 
  -3  -2  10       27.78       24.93      1.63 o 
  -2  -2  10       41.38       46.68      2.21 o 
  -1  -2  10       13.09        8.79      1.15 o 
   0  -2  10      168.51      156.68      4.11 o 
   1  -2  10      181.71      168.64      4.29 o 
   2  -2  10        0.94        0.56      0.63 o 
   3  -2  10       60.69       62.11      1.70 o 
   4  -2  10       67.13       65.15      1.75 o 
   5  -2  10        3.57        5.02      0.88 o 
   6  -2  10       35.37       36.72      2.06 o 
  -3  -1  10       12.01       14.75      1.33 o 
  -2  -1  10       74.97       78.32      2.80 o 
  -1  -1  10      136.11      127.83      3.62 o 
   0  -1  10      280.24      259.06      5.44 o 
   1  -1  10        1.36        1.38      0.65 o 
   2  -1  10      149.03      132.46      2.48 o 
   3  -1  10       47.32       47.32      1.47 o 
   4  -1  10       21.23       20.88      1.44 o 
   5  -1  10       33.51       35.90      2.00 o 
  -4   0  10       98.41      100.51      3.12 o 
  -3   0  10      223.71      228.43      4.99 o 
  -2   0  10       24.78       25.68      1.60 o 
  -1   0  10      424.11      423.70      7.35 o 
   0   0  10      270.54      264.32      5.37 o 
   1   0  10        0.33        1.33      1.35 o 
   2   0  10      133.07      121.65      2.32 o 
   3   0  10      170.57      165.45      2.79 o 
   4   0  10        3.00        4.21      0.86 o 
   5   0  10       26.85       28.46      1.85 o 
  -4   1  10       95.60       99.32      3.13 o 
  -3   1  10      144.55      151.70      3.96 o 
  -2   1  10       93.45       93.52      3.00 o 
  -1   1  10       93.95       94.06      2.98 o 
   0   1  10       13.42        8.48      0.64 o 
   1   1  10      146.49      133.04      2.39 o 
   2   1  10       23.61       26.03      1.40 o 
   3   1  10        3.79        2.54      0.68 o 
   4   1  10       11.74       11.59      1.25 o 
  -5   2  10       10.60        8.90      1.08 o 
  -4   2  10       86.48       84.57      2.92 o 
  -3   2  10        0.49        0.97      0.57 o 
  -2   2  10       60.89       60.68      2.41 o 
  -1   2  10        7.85        8.22      0.98 o 
   0   2  10       20.41       16.27      0.84 o 
   1   2  10       38.44       33.49      1.93 o 
   2   2  10       50.53       50.31      1.47 o 
   3   2  10        6.61        4.62      0.89 o 
   4   2  10        3.43        2.69      0.80 o 
  -5   3  10      112.08      122.59      3.66 o 
  -4   3  10       47.54       48.32      2.25 o 
  -3   3  10        7.45        7.65      1.03 o 
  -2   3  10       21.02       21.64      1.49 o 
  -1   3  10        1.06        1.64      0.48 o 
   0   3  10      151.95      138.04      2.79 o 
   1   3  10       13.33       14.73      0.83 o 
   2   3  10       12.94       10.68      1.14 o 
   3   3  10       23.95       25.02      1.68 o 
  -5   4  10       64.25       63.69      2.67 o 
  -4   4  10        7.56        9.39      1.16 o 
  -3   4  10       21.35       24.26      1.67 o 
  -2   4  10       11.71       11.53      1.19 o 
  -1   4  10       30.62       32.46      1.84 o 
   0   4  10       62.82       62.62      2.49 o 
   1   4  10       42.80       43.48      1.40 o 
   2   4  10        5.56        5.32      0.91 o 
  -3   5  10       10.44       12.04      1.32 o 
  -2   5  10       10.73       12.22      1.24 o 
  -1   5  10       45.27       44.13      2.20 o 
   0   5  10        0.11        0.70      0.52 o 
   1  -5  11       37.59       38.61      2.37 o 
   2  -5  11        0.16        0.11      0.79 o 
  -2  -4  11       71.83       73.56      3.12 o 
  -1  -4  11       33.90       36.39      2.24 o 
   0  -4  11        4.07        3.88      1.07 o 
   2  -4  11        1.01        2.31      0.91 o 
   3  -4  11       18.66       19.73      1.78 o 
   4  -4  11        8.55        8.76      1.33 o 
  -2  -3  11       38.98       37.52      2.14 o 
  -1  -3  11        2.30        1.55      0.80 o 
   0  -3  11       36.45       35.13      2.09 o 
   1  -3  11        0.69        1.96      0.82 o 
   2  -3  11       21.62       19.53      1.66 o 
   3  -3  11       24.38       22.11      1.81 o 
   4  -3  11       49.74       62.16      2.76 o 
   5  -3  11        1.40        1.03      0.64 o 
  -3  -2  11        5.20        3.40      0.88 o 
  -2  -2  11       12.85       14.31      1.41 o 
  -1  -2  11        7.76        9.23      1.18 o 
   0  -2  11       49.73       50.48      2.39 o 
   1  -2  11        2.64        1.98      0.78 o 
   2  -2  11       14.47       14.19      1.37 o 
   3  -2  11       18.58       16.05      1.34 o 
   4  -2  11      104.15      108.75      3.35 o 
   5  -2  11       11.14       11.40      1.28 o 
  -3  -1  11       22.77       22.96      1.65 o 
  -2  -1  11        1.05        1.55      0.70 o 
  -1  -1  11       74.75       76.08      2.86 o 
   0  -1  11       38.93       39.74      2.10 o 
   1  -1  11       95.84       93.04      3.15 o 
   2  -1  11       77.71       81.66      2.65 o 
   3  -1  11       97.77       98.24      3.14 o 
   4  -1  11        2.89        1.43      0.69 o 
   5  -1  11       82.86       88.22      3.22 o 
  -4   0  11       10.59        9.56      1.14 o 
  -3   0  11      137.75      143.91      4.00 o 
  -2   0  11       14.36       14.48      1.33 o 
  -1   0  11      154.66      159.19      4.21 o 
   0   0  11      144.78      146.10      3.99 o 
   1   0  11       94.29       91.17      2.07 o 
   2   0  11       54.33       55.63      4.14 o 
   3   0  11      184.52      195.02      3.20 o 
   4   0  11        4.22        5.49      0.99 o 
  -4   1  11        2.55        1.71      0.69 o 
  -3   1  11        9.07        8.00      1.05 o 
  -2   1  11      104.66      107.62      3.41 o 
  -1   1  11       56.36       54.68      2.38 o 
   0   1  11       59.63       58.42      2.41 o 
   1   1  11       14.85       18.82      0.94 o 
   2   1  11       44.20       44.50      1.44 o 
   3   1  11        0.74        0.47      0.56 o 
   4   1  11       43.03       47.62      2.34 o 
  -5   2  11        0.99        0.87      0.60 o 
  -4   2  11      140.94      163.56      4.41 o 
  -3   2  11        3.61        4.37      0.88 o 
  -2   2  11       41.26       39.33      2.04 o 
  -1   2  11       77.08       72.67      2.75 o 
   0   2  11       11.98       12.76      0.82 o 
   1   2  11        0.14        0.16      0.30 o 
   2   2  11       80.16       83.15      2.21 o 
   3   2  11       14.08       15.18      1.39 o 
  -5   3  11        3.74        2.25      0.81 o 
  -4   3  11       66.55       70.23      2.85 o 
  -2   3  11       34.96       34.00      1.96 o 
  -1   3  11       33.18       35.92      1.97 o 
   0   3  11        6.47        8.31      0.70 o 
   1   3  11       61.78       57.59      2.78 o 
   2   3  11        2.47        2.96      0.80 o 
  -3   4  11       10.98        9.89      1.22 o 
  -2   4  11       40.00       43.11      2.21 o 
  -1   4  11        4.38        4.89      0.91 o 
   0   4  11        0.12       -0.15      0.39 o 
   1   4  11       72.99       76.14      2.84 o 
  -2  -3  12       43.48       47.63      2.57 o 
  -1  -3  12        0.21       -0.10      0.66 o 
   0  -3  12       61.57       68.73      2.99 o 
   1  -3  12        2.69        2.58      0.91 o 
   2  -3  12        7.66        8.11      1.24 o 
   3  -3  12       15.79       17.02      1.62 o 
   4  -3  12       16.93       24.54      1.84 o 
  -3  -2  12       58.16       60.99      2.72 o 
  -2  -2  12        5.87        9.86      1.30 o 
  -1  -2  12        0.19        1.11      0.75 o 
   0  -2  12       29.13       27.20      1.93 o 
   1  -2  12        4.42        3.19      0.91 o 
   2  -2  12        0.15        0.66      0.67 o 
   3  -2  12        6.43        5.10      1.05 o 
   4  -2  12       10.99       10.47      1.28 o 
  -3  -1  12       52.41       54.68      2.56 o 
  -2  -1  12        1.77        2.74      0.81 o 
  -1  -1  12       90.48      102.40      3.49 o 
   0  -1  12       10.47        9.66      1.20 o 
   1  -1  12       23.20       23.85      1.73 o 
   2  -1  12       39.38       38.16      2.09 o 
   3  -1  12       13.90       12.49      0.92 o 
   4  -1  12      108.72      124.28      3.78 o 
  -4   0  12       57.38       65.21      2.79 o 
  -3   0  12       22.32       25.49      1.78 o 
  -2   0  12        4.15        4.27      0.92 o 
  -1   0  12       48.37       44.96      2.28 o 
   0   0  12       62.98       62.91      2.66 o 
   1   0  12       10.09       13.20      1.30 o 
   2   0  12       47.06       42.48      1.77 o 
   3   0  12       92.78       94.52      3.19 o 
  -4   1  12       38.80       43.85      2.29 o 
  -3   1  12        0.27        0.59      0.58 o 
  -2   1  12       46.14       54.06      2.50 o 
  -1   1  12        5.71        4.11      0.86 o 
   0   1  12       22.85       23.89      1.65 o 
   1   1  12       25.55       23.37      1.11 o 
   2   1  12       31.33       29.47      1.86 o 
   3   1  12       40.18       48.64      2.31 o 
  -3   2  12       12.91       11.64      1.30 o 
  -2   2  12       37.75       45.46      2.32 o 
  -1   2  12       82.31       80.88      3.02 o 
   0   2  12       11.17       10.36      1.15 o 
   1   2  12       29.22       24.64      1.13 o 
   2   2  12       73.45       78.55      2.88 o 
  -1   3  12       55.15       53.41      2.50 o 
   0   3  12       26.84       27.32      1.19 o 
   1   3  12       44.21       46.13      2.13 o 
   0  -1  13       57.09       58.67      2.72 o 
   1  -1  13       13.38       16.65      1.55 o 
   0   0  13        3.79        2.48      0.76 o 
   1   0  13        2.00        2.23      0.74 o 
   2   0  13       14.42       17.46      1.50 o 
                                                 
